# Supplementary material for: DNA barcode library for European Gelechiidae (Lepidoptera) suggests greatly underestimated species diversity
Source: Zookeys. 2020 Mar 24;921:141–57. doi: 10.3897/zookeys.921.49199 (PMC7109146; doi:10.3897/zookeys.921.49199)
Supplement: Supplementary material 3 [file zookeys-921-141-s003.csv]

Tree	Identification	Cluster	Process ID	Sample ID	BIN	COI-5P Seq. Length	COI-5P Accession	Country/Ocean
NJ tree 1	Acompsia antirrhinella		PHLAA602-09	TLMF Lep 00642	BOLD:AAJ5937	658[0n]	HM426010	France
NJ tree 1	Acompsia antirrhinella		LEGEL245-18	TLMF Lep 25191	BOLD:AAJ5937	658[0n]	MN803861	Spain
NJ tree 1	Acompsia baldizzonei		LEASV139-18	KLM Lep 14350	BOLD:ADR9697	658[0n]	MN804535	Austria
NJ tree 1	Acompsia baldizzonei		LEASV199-19	KLM Lep 14410	BOLD:ADR9697	586[0n]	MN805974	Austria
NJ tree 1	Acompsia baldizzonei		LEASS648-17	TLMF Lep 22296	BOLD:ADR9697	658[0n]	MN803468	Italy
NJ tree 1	Acompsia cinerella		FBLMT495-09	BC ZSM Lep 25055	BOLD:AAD0078	658[0n]	GU706979	Germany
NJ tree 1	Acompsia cinerella		FBLMW399-10	BC ZSM Lep 37500	BOLD:AAD0078	658[0n]	JN266685	Germany
NJ tree 1	Acompsia cinerella		ODOPE379-11	BC ZSM Lep 50780	BOLD:AAD0078	658[0n]	KX040026	Germany
NJ tree 1	Acompsia cinerella		FBLMZ372-12	BC ZSM Lep 64453	BOLD:AAD0078	658[2n]	KX046922	Germany
NJ tree 1	Acompsia cinerella		FGMLA455-12	BC ZSM Lep 70381	BOLD:AAD0078	658[0n]	MN806379	Germany
NJ tree 1	Acompsia cinerella		FGMLA606-12	BC ZSM Lep 70912	BOLD:AAD0078	658[0n]	MN804928	Germany
NJ tree 1	Acompsia cinerella		GBLAB008-13	BC ZSM Lep 72499	BOLD:AAD0078	583[0n]	MN806900	Germany
NJ tree 1	Acompsia cinerella		GBLAB876-13	BC ZSM Lep 78401	BOLD:AAD0078	658[0n]	MN803898	Germany
NJ tree 1	Acompsia cinerella		GBLAD918-14	BC ZSM Lep 84524	BOLD:AAD0078	658[0n]	MN803991	Germany
NJ tree 1	Acompsia cinerella		FGMLH134-16	BC ZSM Lep 95330	BOLD:AAD0078	658[0n]	MN806814	Germany
NJ tree 1	Acompsia cinerella		FGMLI050-17	BC ZSM Lep 95911	BOLD:AAD0078	658[0n]	MN805022	Germany
NJ tree 1	Acompsia cinerella		NOENO457-17	BC_LSNOE_Lep_00457	BOLD:AAD0078	658[0n]	MN806044	Austria
NJ tree 1	Acompsia cinerella		GMGMM1300-14	BIOUG17377-E01	BOLD:AAD0078	549[0n]	MG522818	Germany
NJ tree 1	Acompsia cinerella		LEFIB725-10	MM02545	BOLD:AAD0078	658[0n]	HM871603	Finland
NJ tree 1	Acompsia cinerella		LEFIC841-10	MM05048	BOLD:AAD0078	658[0n]	HM872659	Finland
NJ tree 1	Acompsia cinerella		LEFIF951-10	MM13521	BOLD:AAD0078	658[0n]	HM875632	Finland
NJ tree 1	Acompsia cinerella		LON240-08	NHMO-07029	BOLD:AAD0078	657[0n]	KX048358	Norway
NJ tree 1	Acompsia cinerella		LON2102-15	NHMO-DAR-5622	BOLD:AAD0078	658[0n]	MN805155	Norway
NJ tree 1	Acompsia cinerella		LON2103-15	NHMO-DAR-5623	BOLD:AAD0078	658[0n]	MN804495	Norway
NJ tree 1	Acompsia cinerella		PHLAB092-10	TLMF Lep 00892	BOLD:AAD0078	658[0n]	HQ968266	Italy
NJ tree 1	Acompsia cinerella		PHLAB103-10	TLMF Lep 00903	BOLD:AAD0078	658[0n]	HM381475	Austria
NJ tree 1	Acompsia cinerella		PHLAB107-10	TLMF Lep 00907	BOLD:AAD0078	658[0n]	HM381479	Austria
NJ tree 1	Acompsia cinerella		PHLAB649-10	TLMF Lep 01449	BOLD:AAD0078	658[0n]	HQ968667	France
NJ tree 1	Acompsia cinerella		PHLAB685-10	TLMF Lep 01485	BOLD:AAD0078	658[0n]	HQ968699	Italy
NJ tree 1	Acompsia cinerella		PHLAB686-10	TLMF Lep 01486	BOLD:AAD0078	658[0n]	HQ968700	Italy
NJ tree 1	Acompsia cinerella		PHLAC894-10	TLMF Lep 02929	BOLD:AAD0078	658[0n]	JF860370	Austria
NJ tree 1	Acompsia cinerella		PHLAF063-11	TLMF Lep 05233	BOLD:AAD0078	658[0n]	MG522738	Macedonia
NJ tree 1	Acompsia cinerella		PHLAF064-11	TLMF Lep 05234	BOLD:AAD0078	658[0n]	MG522652	Macedonia
NJ tree 1	Acompsia cinerella		PHLAG121-12	TLMF Lep 06431	BOLD:AAD0078	658[0n]	MG522370	Italy
NJ tree 1	Acompsia cinerella		PHLAV284-12	TLMF Lep 08103	BOLD:AAD0078	658[0n]	KM572568	Austria
NJ tree 1	Acompsia cinerella		PHLAH533-12	TLMF Lep 08352	BOLD:AAD0078	658[0n]	MG522028	Andorra
NJ tree 1	Acompsia cinerella		LEATE765-13	TLMF Lep 12177	BOLD:AAD0078	658[0n]	MG522038	Italy
NJ tree 1	Acompsia cinerella		LEATF034-14	TLMF Lep 13346	BOLD:AAD0078	658[0n]	MG522267	Austria
NJ tree 1	Acompsia cinerella		ABOLB193-15	TLMF Lep 17198	BOLD:AAD0078	658[0n]	MG522686	Austria
NJ tree 1	Acompsia cinerella		LEAST631-17	TLMF Lep 23704	BOLD:AAD0078	658[0n]	MN806525	Macedonia
NJ tree 1	Acompsia cinerella		LEASU426-18	TLMF Lep 25786	BOLD:AAD0078	658[0n]	MN806938	Austria
NJ tree 1	Acompsia delmastroella		PHLAA065-09	TLMF Lep 00105	BOLD:AAJ3063	658[0n]	HM432293	Italy
NJ tree 1	Acompsia delmastroella		PHLAA612-09	TLMF Lep 00652	BOLD:AAJ3063	658[0n]	HM426018	France
NJ tree 1	Acompsia delmastroella		LEGEL055-18	TLMF Lep 25035	BOLD:AAJ3063	658[0n]	MN803769	France
	Acompsia delmastroella		PHLAA066-09	TLMF Lep 00106	BOLD:AAJ3063	407[0n]	MN804994	Italy
NJ tree 1	Acompsia dimorpha		PHLAB282-10	TLMF Lep 01082	BOLD:AAJ5944	618[0n]	HM381637	France
NJ tree 1	Acompsia maculosella	A	PHLAA506-09	TLMF Lep 00546	BOLD:AAD5140	658[0n]	HM381389	Austria
NJ tree 1	Acompsia maculosella	A	PHLAA507-09	TLMF Lep 00547	BOLD:AAD5140	658[0n]	HM381390	Austria
NJ tree 1	Acompsia maculosella	A	PHLAB212-10	TLMF Lep 01012	BOLD:AAD5140	647[0n]	HM381576	Austria
NJ tree 1	Acompsia maculosella	B	FBLMU726-09	BC ZSM Lep 27376	BOLD:AAD5139	621[0n]	HQ955281	Germany
NJ tree 1	Acompsia maculosella	B	GBLAC886-13	BC ZSM Lep 77462	BOLD:AAD5139	639[0n]	MN803787	Germany
NJ tree 1	Acompsia maculosella	B	PHLAA754-09	TLMF Lep 00794	BOLD:AAD5139	658[0n]	HM426139	Austria
NJ tree 1	Acompsia maculosella	B	PHLAA757-09	TLMF Lep 00797	BOLD:AAD5139	632[0n]	HM426141	Austria
NJ tree 1	Acompsia maculosella	B	PHLAB127-10	TLMF Lep 00927	BOLD:AAD5139	658[0n]	HM381497	Austria
NJ tree 1	Acompsia maculosella	B	PHLAC920-10	TLMF Lep 02955	BOLD:AAD5139	658[0n]	JF860391	Austria
NJ tree 1	Acompsia maculosella	B	PHLAC921-10	TLMF Lep 02956	BOLD:AAD5139	658[0n]	JF860392	Austria
NJ tree 1	Acompsia maculosella	B	PHLAC922-10	TLMF Lep 02957	BOLD:AAD5139	658[0n]	JF860393	Austria
NJ tree 1	Acompsia maculosella	B	PHLAC923-10	TLMF Lep 02958	BOLD:AAD5139	658[0n]	JF860394	Austria
NJ tree 1	Acompsia ponomarenkoae		PHLAI012-12	KLM Lep 00487	BOLD:ABA5285	658[0n]	MN805179	Macedonia
NJ tree 1	Acompsia ponomarenkoae		PHLAF067-11	TLMF Lep 05237	BOLD:ABA5285	658[0n]	MN803886	Macedonia
NJ tree 1	Acompsia ponomarenkoae		PHLAF068-11	TLMF Lep 05238	BOLD:ABA5285	658[0n]	MN804629	Macedonia
NJ tree 1	Acompsia pyrenaella	A	PHLAH520-12	TLMF Lep 08339	BOLD:AAJ5937	658[0n]	MN805403	Spain
NJ tree 1	Acompsia pyrenaella	B	PHLAB646-10	TLMF Lep 01446	BOLD:AAJ3058	658[0n]	HQ968665	France
NJ tree 1	Acompsia pyrenaella	B	PHLAB647-10	TLMF Lep 01447	BOLD:AAJ3058	658[0n]	HQ968666	France
NJ tree 1	Acompsia pyrenaella	B	PHLAH529-12	TLMF Lep 08348	BOLD:AAJ3058	658[0n]	MN804404	Andorra
NJ tree 1	Acompsia pyrenaella	B	LEGEL246-18	TLMF Lep 25192	BOLD:AAJ3058	658[0n]	MN806452	Spain
NJ tree 1	Acompsia pyrenaella	C	PHLAH501-12	TLMF Lep 08320	BOLD:ACA9634	658[0n]	MN803481	Spain
NJ tree 1	Acompsia pyrenaella	C	PHLAH502-12	TLMF Lep 08321	BOLD:ACA9634	658[0n]	MN805834	Spain
NJ tree 1	Acompsia pyrenaella	C	LEASS816-17	TLMF Lep 22464	BOLD:ACA9634	658[0n]	MN805317	Spain
NJ tree 1	Acompsia schmidtiellus		FBLMZ728-12	BC ZSM Lep 61579	BOLD:AAK0920	621[0n]	KX044464	Germany
NJ tree 1	Acompsia schmidtiellus		FGMLA607-12	BC ZSM Lep 70913	BOLD:AAK0920	658[0n]	MN804514	Germany
NJ tree 1	Acompsia schmidtiellus		FGMLD123-13	BC ZSM Lep 78979	BOLD:AAK0920	658[0n]	MN806162	Germany
NJ tree 1	Acompsia schmidtiellus		GMGMB1284-14	BIOUG16351-B12	BOLD:AAK0920	540[0n]	MN806197	Germany
NJ tree 1	Acompsia schmidtiellus		GMGMM1255-14	BIOUG17377-A04	BOLD:AAK0920	576[0n]	MN804719	Germany
NJ tree 1	Acompsia schmidtiellus		GMGMM1292-14	BIOUG17377-D05	BOLD:AAK0920	576[0n]	MN804554	Germany
NJ tree 1	Acompsia schmidtiellus		GMGMM1312-14	BIOUG17377-F01	BOLD:AAK0920	576[0n]	MN804754	Germany
NJ tree 1	Acompsia schmidtiellus		GMGMM1318-14	BIOUG17377-F07	BOLD:AAK0920	576[0n]	MN804238	Germany
NJ tree 1	Acompsia schmidtiellus		PHLAE079-11	TLMF Lep 04299	BOLD:AAK0920	658[0n]	JN266707	Italy
NJ tree 1	Acompsia subpunctella		LEFIF223-10	MM11003	BOLD:AAL7813	658[0n]	HM874916	Finland
NJ tree 1	Acompsia subpunctella		LEFIF224-10	MM11004	BOLD:AAL7813	638[0n]	HM874917	Finland
NJ tree 1	Acompsia subpunctella		LEFIK679-10	MM18254	BOLD:AAL7813	658[0n]	JF854247	Finland
NJ tree 1	Acompsia tripunctella	A	FBLMU723-09	BC ZSM Lep 27373	BOLD:AAB3415	636[0n]	HQ955279	Germany
NJ tree 1	Acompsia tripunctella	A	FBLMU724-09	BC ZSM Lep 27374	BOLD:AAB3415	623[1n]	HQ955280	Germany
NJ tree 1	Acompsia tripunctella	A	FBLMW419-10	BC ZSM Lep 37520	BOLD:AAB3415	658[0n]	HQ955571	Germany
NJ tree 1	Acompsia tripunctella	A	FBLMW421-10	BC ZSM Lep 37522	BOLD:AAB3415	658[0n]	HQ955573	Germany
NJ tree 1	Acompsia tripunctella	A	FBLMW423-10	BC ZSM Lep 37524	BOLD:AAB3415	658[0n]	HQ955575	Germany
NJ tree 1	Acompsia tripunctella	A	PHLAI937-13	KLM Lep 01127	BOLD:AAB3415	658[0n]	MN805899	Austria
NJ tree 1	Acompsia tripunctella	A	PHLAA742-09	TLMF Lep 00782	BOLD:AAB3415	658[0n]	HM426130	Austria
NJ tree 1	Acompsia tripunctella	A	PHLAB041-10	TLMF Lep 00841	BOLD:AAB3415	658[0n]	HQ968217	Austria
NJ tree 1	Acompsia tripunctella	A	PHLAB091-10	TLMF Lep 00891	BOLD:AAB3415	658[0n]	HQ968265	Italy
NJ tree 1	Acompsia tripunctella	A	PHLAB130-10	TLMF Lep 00930	BOLD:AAB3415	658[0n]	HM381500	Italy
NJ tree 1	Acompsia tripunctella	A	PHLAB189-10	TLMF Lep 00989	BOLD:AAB3415	658[0n]	HM381553	Austria
NJ tree 1	Acompsia tripunctella	A	PHLAB194-10	TLMF Lep 00994	BOLD:AAB3415	658[0n]	HM381558	Italy
NJ tree 1	Acompsia tripunctella	A	PHLAB279-10	TLMF Lep 01079	BOLD:AAB3415	658[0n]	HM381635	France
NJ tree 1	Acompsia tripunctella	A	PHLAB280-10	TLMF Lep 01080	BOLD:AAB3415	658[0n]	HM381636	France
NJ tree 1	Acompsia tripunctella	A	PHLAB650-10	TLMF Lep 01450	BOLD:AAB3415	633[0n]	HQ968668	France
NJ tree 1	Acompsia tripunctella	A	PHLAB651-10	TLMF Lep 01451	BOLD:AAB3415	658[0n]	HQ968669	France
NJ tree 1	Acompsia tripunctella	A	PHLAB892-10	TLMF Lep 01692	BOLD:AAB3415	658[0n]	HQ968896	Slovenia
NJ tree 1	Acompsia tripunctella	A	PHLAB893-10	TLMF Lep 01693	BOLD:AAB3415	658[0n]	HQ968897	Slovenia
NJ tree 1	Acompsia tripunctella	A	PHLAB894-10	TLMF Lep 01694	BOLD:AAB3415	658[0n]	HQ968898	Slovenia
NJ tree 1	Acompsia tripunctella	A	LEATE657-13	TLMF Lep 12069	BOLD:AAB3415	658[0n]	MN806202	Italy
NJ tree 1	Acompsia tripunctella	A	LEATF132-14	TLMF Lep 13444	BOLD:AAB3415	658[0n]	MN803994	Austria
NJ tree 1	Acompsia tripunctella	A	LEATF133-14	TLMF Lep 13445	BOLD:AAB3415	658[0n]	MN806803	Austria
NJ tree 1	Acompsia tripunctella	A	LASTS555-14	TLMF Lep 15007	BOLD:AAB3415	658[0n]	MN806586	Italy
NJ tree 1	Acompsia tripunctella	A	LASTS556-14	TLMF Lep 15008	BOLD:AAB3415	658[0n]	MN804665	Italy
NJ tree 1	Acompsia tripunctella	A	LASTS557-14	TLMF Lep 15009	BOLD:AAB3415	658[0n]	MN805429	Italy
NJ tree 1	Acompsia tripunctella	A	LASTS558-14	TLMF Lep 15010	BOLD:AAB3415	658[0n]	MN806978	Italy
NJ tree 1	Acompsia tripunctella	B	PHLAA617-09	TLMF Lep 00657	BOLD:AAB3417	658[0n]	HM426021	France
NJ tree 1	Acompsia tripunctella	B	PHLAB160-10	TLMF Lep 00960	BOLD:AAB3417	658[0n]	HM381525	Italy
NJ tree 1	Acompsia tripunctella	B	PHLAB161-10	TLMF Lep 00961	BOLD:AAB3417	658[0n]	HM381526	Italy
NJ tree 1	Acompsia tripunctella	C	FBLMW908-10	BC ZSM Lep 35064	BOLD:AAB3414	658[0n]	HQ563759	Germany
NJ tree 1	Acompsia tripunctella	C	FBLMZ721-12	BC ZSM Lep 61572	BOLD:AAB3414	658[0n]	KX045354	Germany
NJ tree 1	Acompsia tripunctella	C	FGMLF534-15	BC ZSM Lep 85470	BOLD:AAB3414	632[0n]	MN804965	Germany
NJ tree 1	Acompsia tripunctella	C	PHLAB108-10	TLMF Lep 00908	BOLD:AAB3414	658[0n]	HM381480	Austria
NJ tree 1	Acompsia tripunctella	C	PHLAB109-10	TLMF Lep 00909	BOLD:AAB3414	658[0n]	HM381481	Austria
NJ tree 1	Acompsia tripunctella	C	PHLAB136-10	TLMF Lep 00936	BOLD:AAB3414	658[0n]	HM381505	Austria
NJ tree 1	Acompsia tripunctella	C	PHLAB265-10	TLMF Lep 01065	BOLD:AAB3414	658[0n]	HM381625	Italy
NJ tree 1	Acompsia tripunctella	C	PHLAB611-10	TLMF Lep 01411	BOLD:AAB3414	658[0n]	HQ968638	Italy
NJ tree 1	Acompsia tripunctella	C	PHLAC898-10	TLMF Lep 02933	BOLD:AAB3414	658[0n]	JF860372	Austria
NJ tree 1	Acompsia tripunctella	C	PHLAC909-10	TLMF Lep 02944	BOLD:AAB3414	658[0n]	JF860383	Italy
NJ tree 1	Acompsia tripunctella	C	PHLAC910-10	TLMF Lep 02945	BOLD:AAB3414	658[0n]	JF860384	Italy
NJ tree 1	Acompsia tripunctella	C	PHLAC924-10	TLMF Lep 02959	BOLD:AAB3414	658[0n]	JF860395	Austria
NJ tree 1	Acompsia tripunctella	C	PHLAC925-10	TLMF Lep 02960	BOLD:AAB3414	658[0n]	JF860396	Austria
NJ tree 1	Acompsia tripunctella	C	LEATE211-13	TLMF Lep 11623	BOLD:AAB3414	658[0n]	MN803955	Austria
NJ tree 1	Acompsia tripunctella	C	LEATH122-14	TLMF Lep 15239	BOLD:AAB3414	658[0n]	MN805164	Austria
NJ tree 1	Acompsia tripunctella	D	PHLAA546-09	TLMF Lep 00586	BOLD:AAB3416	658[0n]	HM381428	Italy
NJ tree 1	Acompsia tripunctella	D	PHLAA547-09	TLMF Lep 00587	BOLD:AAB3416	658[0n]	HM381429	Italy
NJ tree 1	Acompsia tripunctella	D	PHLAB132-10	TLMF Lep 00932	BOLD:AAB3416	658[0n]	HM381501	Italy
NJ tree 1	Acompsia tripunctella	D	PHLAB174-10	TLMF Lep 00974	BOLD:AAB3416	658[0n]	HM381539	Switzerland
NJ tree 1	Acompsia tripunctella	D	PHLAB195-10	TLMF Lep 00995	BOLD:AAB3416	614[0n]	HM381559	Italy
NJ tree 1	Acompsia tripunctella	D	LEATE254-13	TLMF Lep 11666	BOLD:AAB3416	658[0n]	MN804135	Italy
NJ tree 1	Acompsia tripunctella	E	FBLMW911-10	BC ZSM Lep 35067	BOLD:ADL1239	658[0n]	HQ563762	Germany
NJ tree 1	Acompsia tripunctella	F	PHLAC899-10	TLMF Lep 02934	BOLD:AAJ5937	658[0n]	JF860373	Austria
NJ tree 1	Acompsia tripunctella	F	LEATB883-13	TLMF Lep 11060	BOLD:AAJ5937	658[0n]	MN806816	Italy
NJ tree 1	Acompsia tripunctella	F	LEATB886-13	TLMF Lep 11063	BOLD:AAJ5937	658[0n]	MN806684	Italy
NJ tree 2	Agnippe echinuloides		LEEUA903-12	KN00146	BOLD:ACB0598	658[0n]	MN803794	Russia
NJ tree 2	Agnippe pseudolella		GELWP067-11	KLM Lep 00067	BOLD:AAW4777	658[0n]	MN805975	Kyrgyzstan
NJ tree 2	Agnippe pseudolella		LEASS298-17	TLMF Lep 21756	BOLD:AAW4777	658[0n]	MN803451	Kyrgyzstan
	Agnippe pseudolella		GELWP043-11	KLM Lep 00043	BOLD:AAW4776	658[0n]	MN805993	Kyrgyzstan
	Agnippe pseudolella		GELWP044-11	KLM Lep 00044	BOLD:AAW4776	658[0n]	MN803977	Kyrgyzstan
	Agnippe pseudolella		GELWP082-11	KLM Lep 00082	BOLD:AAW4777	658[0n]	MN806695	Kyrgyzstan
	Agnippe pseudolella		LEGEL297-18	TLMF Lep 25243		307[0n]	MN806103	Russia
NJ tree 3	Agonochaetia intermedia		PHLAE431-11	TLMF Lep 04556	BOLD:ABV4430	658[0n]	KX042073	Austria
NJ tree 3	Agonochaetia intermedia		LEATB231-13	TLMF Lep 10408	BOLD:ABV4430	658[0n]	KY442160	Austria
NJ tree 3	Agonochaetia intermedia		LEGEL226-18	TLMF Lep 25172	BOLD:ABV4430	658[0n]	MN805797	Russia
NJ tree 3	Agonochaetia intermedia		LEASU1111-18	TLMF Lep 26947	BOLD:ABV4430	658[0n]	MN806825	Austria
NJ tree 3	Agonochaetia terrestrella	A	LEASU1162-18	TLMF Lep 26998	BOLD:ADR6815	658[0n]	MN803885	Switzerland
NJ tree 3	Agonochaetia terrestrella	A	LEASU1163-18	TLMF Lep 26999	BOLD:ADR6815	658[0n]	MN805798	Switzerland
NJ tree 3	Agonochaetia terrestrella	A	LEASU1164-18	TLMF Lep 27000	BOLD:ADR6815	640[0n]	MN806758	Switzerland
NJ tree 3	Agonochaetia terrestrella	B	PHLAE432-11	TLMF Lep 04557	BOLD:ABV4431	658[2n]	KX042107	Romania
NJ tree 4	Altenia elsneriella		LEGEL061-18	TLMF Lep 24854	BOLD:ADL8920	658[0n]	MN804591	Greece
NJ tree 4	Altenia elsneriella		LEGEL192-18	TLMF Lep 25138	BOLD:ADL8920	658[0n]	MN804454	Croatia
NJ tree 4	Altenia elsneriella		LEGEL322-18	TLMF Lep 25268	BOLD:ADL8920	658[0n]	MN806451	Macedonia
NJ tree 4	Altenia mersinella		LEGEL169-18	TLMF Lep 24855		658[200n]	MN805305	Cyprus
NJ tree 4	Altenia modesta		LEAST909-17	TLMF Lep 24267	BOLD:ADK9159	658[0n]	MN805976	Italy
NJ tree 4	Altenia modesta		LEAST910-17	TLMF Lep 24268	BOLD:ADK9159	658[0n]	MN803568	Italy
NJ tree 4	Altenia perspersella		LEFIC367-10	MM03894	BOLD:AAE2251	658[0n]	HM872210	Finland
NJ tree 4	Altenia perspersella		LEFID457-10	MM06396	BOLD:AAE2251	658[0n]	HM873228	Finland
NJ tree 4	Altenia perspersella		LEFIG176-10	MM14043	BOLD:AAE2251	658[0n]	HM875856	Finland
NJ tree 4	Altenia perspersella		LON1968-15	NHMO-DAR-5488	BOLD:AAE2251	658[0n]	MN805589	Norway
NJ tree 4	Altenia scriptella	A	FBLMT522-09	BC ZSM Lep 25082	BOLD:AAF3288	658[0n]	GU706957	Germany
NJ tree 4	Altenia scriptella	A	FBLMT524-09	BC ZSM Lep 25084	BOLD:AAF3288	658[0n]	GU706956	Germany
NJ tree 4	Altenia scriptella	A	FBLMT526-09	BC ZSM Lep 25086	BOLD:AAF3288	658[0n]	GU707004	Germany
NJ tree 4	Altenia scriptella	A	FGMLA585-12	BC ZSM Lep 70891	BOLD:AAF3288	658[0n]	MN804113	Germany
NJ tree 4	Altenia scriptella	A	FGMLI401-17	BC ZSM Lep 95597	BOLD:AAF3288	658[0n]	MN805208	Germany
NJ tree 4	Altenia scriptella	A	LEAST1669-18	KLM Lep 12424	BOLD:AAF3288	658[0n]	MN806808	Austria
NJ tree 4	Altenia scriptella	A	PHLAE048-11	TLMF Lep 04268	BOLD:AAF3288	658[0n]	JN271061	Austria
NJ tree 4	Altenia scriptella	A	PHLAH258-12	TLMF Lep 07697	BOLD:AAF3288	658[0n]	KF809016	Austria
NJ tree 4	Altenia scriptella	A	LEATH277-14	TLMF Lep 15489	BOLD:AAF3288	658[0n]	MN806817	Italy
NJ tree 4	Altenia scriptella	A	ABOLA653-14	TLMF Lep 16340	BOLD:AAF3288	658[0n]	MN805663	Austria
NJ tree 4	Altenia scriptella	A	ABOLA654-14	TLMF Lep 16341	BOLD:AAF3288	658[1n]	MN804034	Austria
NJ tree 4	Altenia scriptella	A	LEASU660-18	TLMF Lep 26496	BOLD:AAF3288	658[0n]	MN805558	Austria
NJ tree 4	Altenia scriptella	B	FGMLA155-12	BC ZSM Lep 61861	BOLD:ACB4200	658[0n]	MN803704	Germany
NJ tree 4	Altenia scriptella	B	FGMLF827-15	BC ZSM Lep 87758	BOLD:ACB4200	658[0n]	MN806052	Germany
NJ tree 4	Altenia scriptella	B	GBMIX367-14	GBOL05982	BOLD:ACB4200	658[0n]	MN806277	Germany
NJ tree 4	Altenia scriptella	B	LON7013-18	KBE 2018279	BOLD:ACB4200	658[0n]	MN806417	Croatia
NJ tree 4	Altenia scriptella	B	LON1969-15	NHMO-DAR-5489	BOLD:ACB4200	658[0n]	MN805977	Norway
NJ tree 4	Altenia wagneriella		LEGEL193-18	TLMF Lep 25139	BOLD:ADL0602	658[0n]	MN805651	Macedonia
NJ tree 5	Anacampsis blattariella	A	FBLMT458-09	BC ZSM Lep 25018	BOLD:AAC9810	658[0n]	HM902039	Germany
NJ tree 5	Anacampsis blattariella	A	FBLMT459-09	BC ZSM Lep 25019	BOLD:AAC9810	658[0n]	GU706954	Germany
NJ tree 5	Anacampsis blattariella	A	FBLMT484-09	BC ZSM Lep 25044	BOLD:AAC9810	648[0n]	GU706955	Germany
NJ tree 5	Anacampsis blattariella	A	FGMLA448-12	BC ZSM Lep 70374	BOLD:AAC9810	658[0n]	MN803535	Germany
NJ tree 5	Anacampsis blattariella	A	FGMLA598-12	BC ZSM Lep 70904	BOLD:AAC9810	658[0n]	MN806654	Germany
NJ tree 5	Anacampsis blattariella	A	FGMLD385-13	BC ZSM Lep 79146	BOLD:AAC9810	658[0n]	MN805676	Germany
NJ tree 5	Anacampsis blattariella	A	FGMLG405-15	BC ZSM Lep 89236	BOLD:AAC9810	658[0n]	MN804793	Germany
NJ tree 5	Anacampsis blattariella	A	FGMLH912-16	BC ZSM Lep 95253	BOLD:AAC9810	658[0n]	MN805311	Germany
NJ tree 5	Anacampsis blattariella	A	FGMLI344-17	BC ZSM Lep 95730	BOLD:AAC9810	658[0n]	MN804251	Germany
NJ tree 5	Anacampsis blattariella	A	GMFIG627-12	BIOUG04490-F06	BOLD:AAC9810	619[0n]	KM573325	Finland
NJ tree 5	Anacampsis blattariella	A	GMFIS190-13	BIOUG04490-G01	BOLD:AAC9810	638[0n]	KM573500	Finland
NJ tree 5	Anacampsis blattariella	A	LEAST1699-18	KLM Lep 12454	BOLD:AAC9810	658[0n]	MN806770	Austria
NJ tree 5	Anacampsis blattariella	A	LEFIB607-10	MM02324	BOLD:AAC9810	658[0n]	HM871486	Finland
NJ tree 5	Anacampsis blattariella	A	LEFIB932-10	MM03074	BOLD:AAC9810	621[0n]	HM871809	Finland
NJ tree 5	Anacampsis blattariella	A	LEFIC836-10	MM05036	BOLD:AAC9810	658[0n]	HM872654	Finland
NJ tree 5	Anacampsis blattariella	A	LEFIE412-10	MM08997	BOLD:AAC9810	658[0n]	HM874136	Finland
NJ tree 5	Anacampsis blattariella	A	LEFIE413-10	MM08998	BOLD:AAC9810	658[0n]	HM874137	Finland
NJ tree 5	Anacampsis blattariella	A	LON2076-15	NHMO-DAR-5596	BOLD:AAC9810	658[0n]	MN803445	Norway
NJ tree 5	Anacampsis blattariella	A	PHLAE103-11	TLMF Lep 04323	BOLD:AAC9810	658[0n]	JN262151	Italy
NJ tree 5	Anacampsis blattariella	A	PHLAI695-13	TLMF Lep 09257	BOLD:AAC9810	658[0n]	MN804557	Austria
NJ tree 5	Anacampsis blattariella	A	LEATC453-13	TLMF Lep 12435	BOLD:AAC9810	612[0n]	MN804397	Austria
NJ tree 5	Anacampsis blattariella	A	LEATC454-13	TLMF Lep 12436	BOLD:AAC9810	658[0n]	MN805906	Austria
NJ tree 5	Anacampsis blattariella	A	LEATG365-14	TLMF Lep 14152	BOLD:AAC9810	658[0n]	MN805284	Austria
NJ tree 5	Anacampsis blattariella	A	LEATG660-14	TLMF Lep 14447	BOLD:AAC9810	658[0n]	MN805181	Austria
NJ tree 5	Anacampsis blattariella	A	LEATG661-14	TLMF Lep 14448	BOLD:AAC9810	658[0n]	KP253720	Austria
NJ tree 5	Anacampsis blattariella	A	LEATG662-14	TLMF Lep 14449	BOLD:AAC9810	658[0n]	KP253496	Austria
NJ tree 5	Anacampsis blattariella	A	LEATG663-14	TLMF Lep 14450	BOLD:AAC9810	658[0n]	KP253692	Austria
NJ tree 5	Anacampsis blattariella	A	LEATJ156-15	TLMF Lep 18586	BOLD:AAC9810	658[0n]	MN803833	Austria
NJ tree 5	Anacampsis blattariella	B	PHLAH619-12	TLMF Lep 08438	BOLD:AAD3256	658[0n]	KM573387	Austria
NJ tree 5	Anacampsis blattariella	B	LEATG630-14	TLMF Lep 14417	BOLD:AAD3256	658[0n]	MN806651	Austria
NJ tree 5	Anacampsis blattariella	B	LASTS156-14	TLMF Lep 14608	BOLD:AAD3256	658[0n]	KP253726	Austria
	Anacampsis blattariella		FBLMW568-10	BC ZSM Lep 37859		307[0n]	MN804748	Germany
NJ tree 5	Anacampsis fuscella		LEFIF221-10	MM11001	BOLD:AAL9303	658[0n]	HM874914	Finland
NJ tree 5	Anacampsis fuscella		LEFIF222-10	MM11002	BOLD:AAL9303	658[0n]	HM874915	Finland
NJ tree 5	Anacampsis fuscella		LEFIK671-10	MM18246	BOLD:AAL9303	658[0n]	JF854239	Finland
NJ tree 5	Anacampsis fuscella		LEASU145-18	TLMF Lep 25566	BOLD:AAL9303	658[0n]	MN805901	Greece
NJ tree 5	Anacampsis obscurella	A	LEATJ862-15	TLMF Lep 18722	BOLD:ACX8131	658[0n]	MN805855	Italy
NJ tree 5	Anacampsis obscurella	A	LEATJ1023-15	TLMF Lep 18883	BOLD:ACX8131	658[0n]	MN806347	Italy
NJ tree 5	Anacampsis obscurella	A	LEAST950-17	TLMF Lep 24308	BOLD:ACX8131	590[1n]	MN803571	Croatia
NJ tree 5	Anacampsis obscurella	B	FBLMV284-09	BC ZSM Lep 28264	BOLD:AAP3198	632[0n]	JF848019	Germany
NJ tree 5	Anacampsis obscurella	B	FGMLA090-12	BC ZSM Lep 61986	BOLD:AAP3198	658[0n]	MN805794	Germany
NJ tree 5	Anacampsis obscurella	B	FGMLD216-13	BC ZSM Lep 75937	BOLD:AAP3198	658[0n]	MN805642	Germany
NJ tree 5	Anacampsis obscurella	B	LEASU366-18	TLMF Lep 25726	BOLD:AAP3198	658[0n]	MN803503	Austria
NJ tree 5	Anacampsis obscurella	B	LEASU834-18	TLMF Lep 26670	BOLD:AAP3198	658[0n]	MN804918	Austria
NJ tree 5	Anacampsis obscurella	B	LEASU889-18	TLMF Lep 26725	BOLD:AAP3198	658[0n]	MN805130	Austria
NJ tree 5	Anacampsis populella	A	FBLMT457-09	BC ZSM Lep 25017	BOLD:AAD3256	658[0n]	GU706952	Germany
NJ tree 5	Anacampsis populella	A	FBLMV695-09	BC ZSM Lep 28675	BOLD:AAD3256	658[0n]	GU707276	Germany
NJ tree 5	Anacampsis populella	A	FBLMZ409-12	BC ZSM Lep 61165	BOLD:AAD3256	658[0n]	KX047540	Germany
NJ tree 5	Anacampsis populella	A	FGMLA447-12	BC ZSM Lep 70373	BOLD:AAD3256	658[0n]	MN804955	Germany
NJ tree 5	Anacampsis populella	A	FGMLD386-13	BC ZSM Lep 79147	BOLD:AAD3256	658[0n]	MN804792	Germany
NJ tree 5	Anacampsis populella	A	NOENO455-17	BC_LSNOE_Lep_00455	BOLD:AAD3256	644[0n]	MN805233	Austria
NJ tree 5	Anacampsis populella	A	LEAST1707-18	KLM Lep 12462	BOLD:AAD3256	658[0n]	MN806049	Austria
NJ tree 5	Anacampsis populella	A	LEFIA983-10	MM03073	BOLD:AAD3256	658[0n]	GU828688	Finland
NJ tree 5	Anacampsis populella	A	LEFIC239-10	MM03644	BOLD:AAD3256	658[0n]	HM872083	Finland
NJ tree 5	Anacampsis populella	A	LEFIF944-10	MM13400	BOLD:AAD3256	629[0n]	HM875625	Finland
NJ tree 5	Anacampsis populella	A	LON280-08	NHMO-07069	BOLD:AAD3256	657[0n]	KX048636	Norway
NJ tree 5	Anacampsis populella	A	LON2075-15	NHMO-DAR-5595	BOLD:AAD3256	658[0n]	MN805357	Norway
NJ tree 5	Anacampsis populella	A	PHLAD015-11	TLMF Lep 03000	BOLD:AAD3256	658[0n]	JN262133	Italy
NJ tree 5	Anacampsis populella	A	PHLAH382-12	TLMF Lep 08201	BOLD:AAD3256	631[0n]	KM572116	Austria
NJ tree 5	Anacampsis populella	A	LEATE644-13	TLMF Lep 12056	BOLD:AAD3256	658[0n]	MN806476	Italy
NJ tree 5	Anacampsis populella	A	LEATC414-13	TLMF Lep 12396	BOLD:AAD3256	658[0n]	MN804999	Austria
NJ tree 5	Anacampsis populella	A	LEATC457-13	TLMF Lep 12439	BOLD:AAD3256	658[0n]	MN806539	Austria
NJ tree 5	Anacampsis populella	A	LEATG352-14	TLMF Lep 14139	BOLD:AAD3256	658[0n]	KP253154	Austria
NJ tree 5	Anacampsis populella	A	LEATG665-14	TLMF Lep 14452	BOLD:AAD3256	658[0n]	MN804902	Austria
NJ tree 5	Anacampsis populella	A	LASTS155-14	TLMF Lep 14607	BOLD:AAD3256	658[0n]	KP253587	Austria
NJ tree 5	Anacampsis populella	A	ABOLB197-15	TLMF Lep 17202	BOLD:AAD3256	658[0n]	MN805997	Austria
NJ tree 5	Anacampsis populella	A	LEASU460-18	TLMF Lep 25820	BOLD:AAD3256	658[0n]	MN806402	Austria
	Anacampsis populella		FBLMV481-09	BC ZSM Lep 28461	BOLD:AAD3256	419[0n]	MN806481	Germany
	Anacampsis populella		LON2077-15	NHMO-DAR-5597		365[1n]	MN804863	Norway
NJ tree 5	Anacampsis scintillella	A	PHLSA125-11	TLMF Lep 03300	BOLD:ACF5668	658[0n]	JN262161	Spain
NJ tree 5	Anacampsis scintillella	A	PHLSA126-11	TLMF Lep 03301	BOLD:ACF5668	658[0n]	JN262162	Spain
NJ tree 5	Anacampsis scintillella	B	FBLMV285-09	BC ZSM Lep 28265	BOLD:AAP3199	658[0n]	JF848020	Germany
NJ tree 5	Anacampsis scintillella	B	FBLMZ656-12	BC ZSM Lep 61507	BOLD:AAP3199	658[0n]	KX047276	Germany
NJ tree 5	Anacampsis scintillella	B	FGMLA088-12	BC ZSM Lep 61984	BOLD:AAP3199	658[0n]	MN804184	Germany
NJ tree 5	Anacampsis scintillella	B	FGMLA449-12	BC ZSM Lep 70375	BOLD:AAP3199	658[0n]	MN805644	Germany
NJ tree 5	Anacampsis scintillella	B	FGMLD213-13	BC ZSM Lep 75934	BOLD:AAP3199	658[0n]	MN806588	Germany
NJ tree 5	Anacampsis scintillella	B	FGMLF041-15	BC ZSM Lep 87637	BOLD:AAP3199	658[0n]	MN804568	Germany
NJ tree 5	Anacampsis scintillella	B	FGMLF067-15	BC ZSM Lep 87663	BOLD:AAP3199	658[0n]	MN806493	Germany
NJ tree 5	Anacampsis scintillella	B	FGMLF091-15	BC ZSM Lep 87687	BOLD:AAP3199	658[0n]	MN806074	Germany
NJ tree 5	Anacampsis scintillella	B	FGMLF764-15	BC ZSM Lep 87695	BOLD:AAP3199	658[0n]	MN804089	Germany
NJ tree 5	Anacampsis scintillella	B	FGMLG015-15	BC ZSM Lep 87801	BOLD:AAP3199	658[0n]	MN803750	Germany
NJ tree 5	Anacampsis scintillella	B	PHLAE126-11	TLMF Lep 04346	BOLD:AAP3199	658[0n]	JN262154	Italy
NJ tree 5	Anacampsis scintillella	B	LEATE530-13	TLMF Lep 11942	BOLD:AAP3199	658[0n]	MN805168	Italy
NJ tree 5	Anacampsis scintillella	B	LEATE546-13	TLMF Lep 11958	BOLD:AAP3199	658[0n]	MN804010	Italy
NJ tree 5	Anacampsis scintillella	B	ABOLB242-15	TLMF Lep 17247	BOLD:AAP3199	658[0n]	MN805572	Austria
NJ tree 5	Anacampsis scintillella	B	LEATJ1456-16	TLMF Lep 19779	BOLD:AAP3199	658[0n]	MN804668	Austria
NJ tree 5	Anacampsis scintillella	B	LEASU459-18	TLMF Lep 25819	BOLD:AAP3199	621[0n]	MN806283	Austria
	Anacampsis scintillella		FBLMU079-09	BC ZSM Lep 25589		335[1n]	MN804110	Germany
NJ tree 5	Anacampsis temerella		LEFID552-10	MM06541	BOLD:AAE5852	658[0n]	HM873317	Finland
NJ tree 5	Anacampsis temerella		LEFID553-10	MM06542	BOLD:AAE5852	658[0n]	HM873318	Finland
NJ tree 5	Anacampsis temerella		LEFID820-10	MM06920	BOLD:AAE5852	655[0n]	HM873577	Finland
NJ tree 5	Anacampsis temerella		LON2079-15	NHMO-DAR-5599	BOLD:AAE5852	658[0n]	MN804571	Norway
NJ tree 5	Anacampsis timidella		FBLMW569-10	BC ZSM Lep 37860	BOLD:AAU3897	633[0n]	JN262126	Germany
NJ tree 5	Anacampsis timidella		FGMLA599-12	BC ZSM Lep 70905	BOLD:AAU3897	658[2n]	MN806797	Germany
NJ tree 5	Anacampsis timidella		FGMLG425-15	BC ZSM Lep 89256	BOLD:AAU3897	658[0n]	MN803783	Germany
NJ tree 5	Anacampsis timidella		LEAST1700-18	KLM Lep 12455	BOLD:AAU3897	658[1n]	MN806937	Austria
NJ tree 5	Anacampsis timidella		PHLAE095-11	TLMF Lep 04315	BOLD:AAU3897	658[2n]	JN262150	Italy
NJ tree 5	Anacampsis timidella		PHLAE270-11	TLMF Lep 04490	BOLD:AAU3897	658[0n]	JN262155	Italy
NJ tree 5	Anacampsis timidella		LEASU666-18	TLMF Lep 26502	BOLD:AAU3897	658[0n]	MN806700	Austria
NJ tree 5	Anacampsis trifoliella		LEASU144-18	TLMF Lep 25565	BOLD:ADS0030	658[0n]	MN806297	Italy
NJ tree 6	Anarsia acaciae		LEASU203-18	TLMF Lep 25624	BOLD:ADA2395	658[0n]	MN806610	Morocco
NJ tree 6	Anarsia bilbainella	A	LEASS813-17	TLMF Lep 22461	BOLD:ADU3193	658[0n]	MN804451	Spain
NJ tree 6	Anarsia bilbainella	B	PHLAB147-10	TLMF Lep 00947	BOLD:AAJ2343	658[0n]	HM381513	France
NJ tree 6	Anarsia bilbainella	B	PHLAB148-10	TLMF Lep 00948	BOLD:AAJ2343	622[0n]	HM381514	France
NJ tree 6	Anarsia bilbainella	B	PHLAB224-10	TLMF Lep 01024	BOLD:AAJ2343	658[0n]	HM381588	Italy
NJ tree 6	Anarsia bilbainella	B	PHLAB225-10	TLMF Lep 01025	BOLD:AAJ2343	614[0n]	HM381589	Italy
NJ tree 6	Anarsia bilbainella	B	PHLAG501-12	TLMF Lep 06895	BOLD:AAJ2343	658[0n]	MN806246	France
NJ tree 6	Anarsia bilbainella	B	PHLAG502-12	TLMF Lep 06896	BOLD:AAJ2343	658[0n]	MN804077	France
NJ tree 6	Anarsia bilbainella	B	LEASU541-18	TLMF Lep 26377	BOLD:AAJ2343	658[0n]	MN804672	France
NJ tree 6	Anarsia bilbainella	B	LEASU542-18	TLMF Lep 26378	BOLD:AAJ2343	658[0n]	MN806624	France
NJ tree 6	Anarsia eleagnella		LEGEL194-18	TLMF Lep 25140	BOLD:ADL9428	658[0n]	MN806280	Hungary
NJ tree 6	Anarsia innoxiella		FBLMT712-09	BC ZSM Lep 25272	BOLD:ABZ2446	658[0n]	HQ955190	Germany
NJ tree 6	Anarsia innoxiella		FBLMW919-10	BC ZSM Lep 35075	BOLD:ABZ2446	658[0n]	HQ563768	Germany
NJ tree 6	Anarsia innoxiella		FBLMW691-10	BC ZSM Lep 38077	BOLD:ABZ2446	658[0n]	HQ563679	Germany
NJ tree 6	Anarsia innoxiella		FBLMZ371-12	BC ZSM Lep 64452	BOLD:ABZ2446	607[0n]	KX046509	Germany
NJ tree 6	Anarsia innoxiella		FGMLA450-12	BC ZSM Lep 70376	BOLD:ABZ2446	633[0n]	MN805876	Germany
NJ tree 6	Anarsia innoxiella		FGMLF662-15	BC ZSM Lep 77333	BOLD:ABZ2446	658[0n]	MN806172	Germany
NJ tree 6	Anarsia innoxiella		LEAST1701-18	KLM Lep 12456	BOLD:ABZ2446	658[0n]	MN806799	Austria
NJ tree 6	Anarsia innoxiella		LEFIC837-10	MM05037	BOLD:ABZ2446	658[0n]	HM872655	Finland
NJ tree 6	Anarsia innoxiella		LEFID076-10	MM05685	BOLD:ABZ2446	658[0n]	HM872887	Finland
NJ tree 6	Anarsia innoxiella		LEFID766-10	MM06832	BOLD:ABZ2446	658[0n]	HM873523	Finland
NJ tree 6	Anarsia innoxiella		LEFIJ730-10	MM17355	BOLD:ABZ2446	658[0n]	KM572249	Finland
NJ tree 6	Anarsia innoxiella		LEFIJ1239-11	MM21099	BOLD:ABZ2446	658[0n]	KM572596	Finland
NJ tree 6	Anarsia innoxiella		PHLAC212-10	TLMF Lep 02247	BOLD:ABZ2446	658[0n]	JF859823	Italy
NJ tree 6	Anarsia innoxiella		PHLAE112-11	TLMF Lep 04332	BOLD:ABZ2446	658[0n]	JN264939	Italy
NJ tree 6	Anarsia innoxiella		PHLAH385-12	TLMF Lep 08204	BOLD:ABZ2446	658[0n]	KM573689	Austria
NJ tree 6	Anarsia innoxiella		PHLAI668-13	TLMF Lep 09230	BOLD:ABZ2446	658[0n]	MN805148	Austria
NJ tree 6	Anarsia innoxiella		LEATH384-14	TLMF Lep 15596	BOLD:ABZ2446	658[0n]	MN804243	Italy
NJ tree 6	Anarsia innoxiella		ABOLB211-15	TLMF Lep 17216	BOLD:ABZ2446	623[0n]	MN806432	Austria
NJ tree 6	Anarsia innoxiella		ABOLB341-15	TLMF Lep 17346	BOLD:ABZ2446	658[0n]	MN806536	Austria
NJ tree 6	Anarsia innoxiella		LEATJ029-15	TLMF Lep 18459	BOLD:ABZ2446	658[0n]	MN804783	Italy
NJ tree 6	Anarsia innoxiella		LEATJ030-15	TLMF Lep 18460	BOLD:ABZ2446	658[0n]	MN804314	Italy
NJ tree 6	Anarsia innoxiella		LEGEL195-18	TLMF Lep 25141	BOLD:ABZ2446	658[0n]	MN805550	Czech Republic
NJ tree 6	Anarsia innoxiella		LEASU457-18	TLMF Lep 25817	BOLD:ABZ2446	658[0n]	MN804413	Austria
NJ tree 6	Anarsia leberonella		PHLAB760-10	TLMF Lep 01560	BOLD:AAO2944	658[0n]	HQ968771	Italy
NJ tree 6	Anarsia leberonella		LECRT187-16	TLMF Lep 21360	BOLD:AAO2944	658[0n]	MN803641	Greece
NJ tree 6	Anarsia leberonella		LEGEL170-18	TLMF Lep 24856	BOLD:AAO2944	658[0n]	MN806996	Greece
NJ tree 6	Anarsia leberonella		LEGEL196-18	TLMF Lep 25142	BOLD:AAO2944	658[0n]	MN804016	France
NJ tree 6	Anarsia leberonella		LEASU046-18	TLMF Lep 25467	BOLD:AAO2944	632[0n]	MN805194	Greece
NJ tree 6	Anarsia leberonella		LEASU540-18	TLMF Lep 26376	BOLD:AAO2944	658[0n]	MN803925	France
NJ tree 6	Anarsia lineatella		FGMLD476-13	BC ZSM Lep 79237	BOLD:AAD7849	658[0n]	MN803910	Germany
NJ tree 6	Anarsia lineatella		FGMLF028-15	BC ZSM Lep 87624	BOLD:AAD7849	658[0n]	MN803601	Germany
NJ tree 6	Anarsia lineatella		FGMLF080-15	BC ZSM Lep 87676	BOLD:AAD7849	658[0n]	MN803849	Germany
NJ tree 6	Anarsia lineatella		LEAST1469-18	KLM Lep 08804	BOLD:AAD7849	658[0n]	MN804974	Austria
NJ tree 6	Anarsia lineatella		LEEUA393-11	MM19801	BOLD:AAD7849	658[0n]	JN264932	Denmark
NJ tree 6	Anarsia lineatella		PHLSA129-11	TLMF Lep 03304	BOLD:AAD7849	658[0n]	JN264940	Spain
NJ tree 6	Anarsia lineatella		PHLAD564-11	TLMF Lep 03739	BOLD:AAD7849	658[0n]	JN264937	Italy
NJ tree 6	Anarsia lineatella		PHLAD565-11	TLMF Lep 03740	BOLD:AAD7849	658[0n]	JN264938	Italy
NJ tree 6	Anarsia sibirica		LEASU119-18	TLMF Lep 25540	BOLD:AAY5340	658[89n]	MN803727	Russia
NJ tree 6	Anarsia sp. 1		LECRT185-16	TLMF Lep 21358	BOLD:ADE9567	658[0n]	MN805724	Greece
NJ tree 6	Anarsia sp. 2		LEGEL120-18	TLMF Lep 24935	BOLD:ADE9710	658[0n]	MN804984	Cyprus
NJ tree 6	Anarsia spartiella		FBLMZ732-12	BC ZSM Lep 61583	BOLD:ABA2603	658[0n]	KX046354	Germany
NJ tree 6	Anarsia spartiella		PHLAF088-11	TLMF Lep 05258	BOLD:ABA2603	658[0n]	MN805010	Macedonia
NJ tree 6	Anarsia spartiella		PHLAF089-11	TLMF Lep 05259	BOLD:ABA2603	658[0n]	MN804944	Macedonia
NJ tree 6	Anarsia spartiella		LEGEL119-18	TLMF Lep 24934	BOLD:ABA2603	658[0n]	MN804074	Macedonia
NJ tree 7	Anasphaltis renigerellus		LEASV039-18	KLM Lep 14250	BOLD:AAV9730	633[0n]	MN806430	Austria
NJ tree 7	Anasphaltis renigerellus		PHLAD641-11	TLMF Lep 03816	BOLD:AAV9730	635[0n]	JN266700	Italy
NJ tree 7	Anasphaltis renigerellus		LEATH271-14	TLMF Lep 15483	BOLD:AAV9730	658[0n]	MN803632	Italy
NJ tree 7	Anasphaltis renigerellus		LEATH272-14	TLMF Lep 15484	BOLD:AAV9730	658[0n]	MN805014	Italy
NJ tree 8	Apatetris agenjoi		LEGEL251-18	TLMF Lep 25197	BOLD:ADM1885	658[0n]	MN803519	Spain
NJ tree 8	Apatetris mediterranella	A	LEGEL354-18	TLMF Lep 25300	BOLD:ADM1409	658[0n]	MN805509	Greece
NJ tree 8	Apatetris mediterranella	B	PHLAD553-11	TLMF Lep 03728	BOLD:ABA4709	658[0n]	MN806125	Italy
NJ tree 8	Apatetris mediterranella	B	PHLAE483-11	TLMF Lep 04988	BOLD:ABA4709	658[0n]	KX042645	Italy
NJ tree 8	Apatetris mediterranella	B	PHLAE484-11	TLMF Lep 04989	BOLD:ABA4709	658[0n]	KX042190	Italy
NJ tree 8	Apatetris sp. 1		PHLSA063-11	TLMF Lep 03238	BOLD:AAV7596	550[0n]	MN804894	Spain
NJ tree 8	Apatetris sp. 1		PHLSA191-11	TLMF Lep 03841	BOLD:AAV7596	658[0n]	JN271151-SUPPRESSED	Spain
NJ tree 8	Apatetris sp. 1		PHLSA192-11	TLMF Lep 03842	BOLD:AAV7596	658[0n]	JN271152-SUPPRESSED	Spain
NJ tree 8	Apatetris sp. 1		PHLSA193-11	TLMF Lep 03843	BOLD:AAV7596	658[0n]	JN271153-SUPPRESSED	Spain
NJ tree 8	Apatetris sp. 1		PHLSA194-11	TLMF Lep 03844	BOLD:AAV7596	658[0n]	JN271154-SUPPRESSED	Spain
NJ tree 8	Apatetris sp. 1		LEGEL281-18	TLMF Lep 25227	BOLD:AAV7596	658[0n]	MN806913	Spain
NJ tree 8	Apatetris sp. 2		LEFIJ2700-15	MM24239	BOLD:ABA4360	658[0n]	MN805788	Bulgaria
NJ tree 8	Apatetris sp. 2		PHLAE482-11	TLMF Lep 04987	BOLD:ABA4360	658[0n]	MN805547	Italy
NJ tree 8	Apatetris sp. 2		LECRT114-16	TLMF Lep 21287	BOLD:ABA4360	658[0n]	MN804518	Bulgaria
NJ tree 8	Apatetris sp. 2		LECRT115-16	TLMF Lep 21288	BOLD:ABA4360	658[0n]	MN803658	Bulgaria
NJ tree 8	Apatetris sp. 2		LEGEL044-18	TLMF Lep 25020	BOLD:ABA4360	658[0n]	MN803858	Bulgaria
NJ tree 8	Apatetris sp. 2		LEGEL253-18	TLMF Lep 25199	BOLD:ABA4360	658[0n]	MN805835	Macedonia
NJ tree 8	Apatetris sp. 2		LEGEL255-18	TLMF Lep 25201	BOLD:ABA4360	658[0n]	MN804452	Croatia
NJ tree 9	Apodia bifractella		FBLMV770-09	BC ZSM Lep 28750	BOLD:AAF8159	658[0n]	HM422213	Germany
NJ tree 9	Apodia bifractella		FGMLA758-12	BC ZSM Lep 70779	BOLD:AAF8159	658[0n]	MN805318	Germany
NJ tree 9	Apodia bifractella		GBLAB1591-14	BC ZSM Lep 83106	BOLD:AAF8159	658[0n]	MN804154	Germany
NJ tree 9	Apodia bifractella		FGMLF706-15	BC ZSM Lep 85642	BOLD:AAF8159	658[0n]	MN804788	Germany
NJ tree 9	Apodia bifractella		FGMLF713-15	BC ZSM Lep 85649	BOLD:AAF8159	658[0n]	MN806070	Germany
NJ tree 9	Apodia bifractella		FGMLG151-15	BC ZSM Lep 89172	BOLD:AAF8159	658[0n]	MN806290	Germany
NJ tree 9	Apodia bifractella		LEAST1627-18	KLM Lep 12382	BOLD:AAF8159	658[0n]	MN804711	Austria
NJ tree 9	Apodia bifractella		DEEUR356-12	TLMF Lep 07035	BOLD:AAF8159	658[0n]	MN806369	Austria
NJ tree 9	Apodia bifractella		LEATH385-14	TLMF Lep 15597	BOLD:AAF8159	658[0n]	MN805380	Italy
NJ tree 9	Apodia bifractella		LEATH390-14	TLMF Lep 15602	BOLD:AAF8159	658[0n]	MN806088	Italy
NJ tree 9	Apodia bifractella		ABOLB196-15	TLMF Lep 17201	BOLD:AAF8159	658[0n]	MN806131	Austria
NJ tree 9	Apodia bifractella		LEATJ1468-16	TLMF Lep 19791	BOLD:AAF8159	631[0n]	MN804476	Austria
NJ tree 9	Apodia bifractella		LECRT121-16	TLMF Lep 21294	BOLD:AAF8159	658[0n]	MN806016	Bulgaria
NJ tree 9	Apodia bifractella		LEASS467-17	TLMF Lep 21925	BOLD:AAF8159	658[0n]	MN805341	Spain
NJ tree 9	Apodia bifractella		LEAST427-17	TLMF Lep 23025	BOLD:AAF8159	658[0n]	MN806523	Austria
NJ tree 9	Apodia bifractella		LEAST882-17	TLMF Lep 24240	BOLD:AAF8159	658[0n]	MN806794	Austria
NJ tree 9	Apodia bifractella		LEASU011-18	TLMF Lep 25432	BOLD:AAF8159	658[0n]	MN804537	Italy
NJ tree 9	Apodia bifractella		LEASU455-18	TLMF Lep 25815	BOLD:AAF8159	658[0n]	MN805461	Austria
NJ tree 9	Apodia bifractella		LEASU942-18	TLMF Lep 26778	BOLD:AAF8159	658[0n]	MN806310	Austria
NJ tree 9	Apodia martinii		FGMLB088-13	BC ZSM Lep 70869	BOLD:AAF8160	657[0n]	MN805420	Germany
NJ tree 9	Apodia martinii		GBLAA1305-15	BC ZSM Lep 87191	BOLD:AAF8160	658[0n]	MN807015	Germany
NJ tree 9	Apodia martinii		LEFIE641-10	MM09591	BOLD:AAF8160	658[0n]	HM874364	Finland
NJ tree 9	Apodia martinii		LEFIE642-10	MM09592	BOLD:AAF8160	658[0n]	HM874365	Finland
NJ tree 9	Apodia martinii		LEFIK642-10	MM18217	BOLD:AAF8160	658[0n]	JF854213	Finland
NJ tree 9	Apodia martinii		ABOLB236-15	TLMF Lep 17241	BOLD:AAF8160	658[0n]	MN805288	Austria
NJ tree 9	Apodia martinii		LEAST881-17	TLMF Lep 24239	BOLD:AAF8160	658[0n]	MN806426	Italy
NJ tree 10	Aproaerema albifrontella		FGMLB721-13	BC ZSM Lep 71027	BOLD:AAH3893	658[0n]	MN806029	Germany
NJ tree 10	Aproaerema albifrontella		FGMLB401-13	BC ZSM Lep 72132	BOLD:AAH3893	658[0n]	MN804635	Germany
NJ tree 10	Aproaerema albifrontella		FGMLB412-13	BC ZSM Lep 72143	BOLD:AAH3893	658[0n]	MN805191	Germany
NJ tree 10	Aproaerema albifrontella		PHLAD618-11	TLMF Lep 03793	BOLD:AAH3893	627[0n]	JN271034-SUPPRESSED	Italy
NJ tree 10	Aproaerema albifrontella		LEATF274-14	TLMF Lep 13586	BOLD:AAH3893	658[0n]	MN805076	Austria
NJ tree 10	Aproaerema albifrontella		LEATF293-14	TLMF Lep 13605	BOLD:AAH3893	658[0n]	MN805066	Austria
NJ tree 10	Aproaerema albifrontella		ABOLA318-14	TLMF Lep 15340	BOLD:AAH3893	658[0n]	MN805769	Italy
NJ tree 10	Aproaerema albifrontella		ABOLA326-14	TLMF Lep 15348	BOLD:AAH3893	634[0n]	MN805027	Italy
NJ tree 10	Aproaerema albifrontella		ABOLA853-15	TLMF Lep 16813	BOLD:AAH3893	658[0n]	MN805703	Austria
NJ tree 10	Aproaerema albifrontella		LEATJ703-15	TLMF Lep 18278	BOLD:AAH3893	658[0n]	MN806042	Austria
NJ tree 10	Aproaerema albifrontella		LEATJ015-15	TLMF Lep 18445	BOLD:AAH3893	658[0n]	MN803685	Austria
NJ tree 10	Aproaerema albifrontella		LEATJ909-15	TLMF Lep 18769	BOLD:AAH3893	658[0n]	MN804569	Italy
NJ tree 10	Aproaerema albifrontella		LEAST548-17	TLMF Lep 23146	BOLD:AAH3893	658[0n]	MN804011	Austria
NJ tree 10	Aproaerema albifrontella		LEASU838-18	TLMF Lep 26674	BOLD:AAH3893	658[0n]	MN806483	Austria
NJ tree 10	Aproaerema albipalpella		LEGEL062-18	TLMF Lep 24857	BOLD:ACB8811	658[0n]	MN806062	France
NJ tree 10	Aproaerema anthyllidella	A	GBLAA1834-15	BC ZSM Lep 100123	BOLD:AAD2266	579[0n]	MN804082	Germany
NJ tree 10	Aproaerema anthyllidella	A	GBLAA1835-15	BC ZSM Lep 100124	BOLD:AAD2266	582[0n]	MN803591	Germany
NJ tree 10	Aproaerema anthyllidella	A	GBLAA1846-15	BC ZSM Lep 100135	BOLD:AAD2266	570[0n]	MN803965	Germany
NJ tree 10	Aproaerema anthyllidella	A	FBLMU011-09	BC ZSM Lep 25521	BOLD:AAD2266	658[0n]	HQ955200	Germany
NJ tree 10	Aproaerema anthyllidella	A	FBLMU613-09	BC ZSM Lep 27263	BOLD:AAD2266	658[0n]	HQ955244	Germany
NJ tree 10	Aproaerema anthyllidella	A	FBLMW002-10	BC ZSM Lep 28932	BOLD:AAD2266	658[0n]	HQ955504	Germany
NJ tree 10	Aproaerema anthyllidella	A	FBLMW630-10	BC ZSM Lep 38016	BOLD:AAD2266	658[0n]	KX040425	Germany
NJ tree 10	Aproaerema anthyllidella	A	FGMLA308-12	BC ZSM Lep 63819	BOLD:AAD2266	658[0n]	MN804284	Germany
NJ tree 10	Aproaerema anthyllidella	A	FGMLA319-12	BC ZSM Lep 63830	BOLD:AAD2266	658[0n]	MN806871	Germany
NJ tree 10	Aproaerema anthyllidella	A	FGMLD828-13	BC ZSM Lep 79589	BOLD:AAD2266	658[0n]	MN806994	Germany
NJ tree 10	Aproaerema anthyllidella	A	FGMLF277-15	BC ZSM Lep 85308	BOLD:AAD2266	631[0n]	MN805595	Germany
NJ tree 10	Aproaerema anthyllidella	A	FGMLF052-15	BC ZSM Lep 87648	BOLD:AAD2266	658[0n]	MN803722	Germany
NJ tree 10	Aproaerema anthyllidella	A	FGMLH318-16	BC ZSM Lep 94849	BOLD:AAD2266	658[0n]	MN804225	Germany
NJ tree 10	Aproaerema anthyllidella	A	FGMLH319-16	BC ZSM Lep 94850	BOLD:AAD2266	658[0n]	MN804051	Germany
NJ tree 10	Aproaerema anthyllidella	A	LON7035-18	KBE 2018301	BOLD:AAD2266	627[0n]	MN805610	Croatia
NJ tree 10	Aproaerema anthyllidella	A	LEAST1698-18	KLM Lep 12453	BOLD:AAD2266	658[0n]	MN806730	Austria
NJ tree 10	Aproaerema anthyllidella	A	LEFIC492-10	MM04196	BOLD:AAD2266	658[0n]	HQ570315	Finland
NJ tree 10	Aproaerema anthyllidella	A	LEFID445-10	MM06379	BOLD:AAD2266	658[0n]	HQ570341	Finland
NJ tree 10	Aproaerema anthyllidella	A	LEFID446-10	MM06380	BOLD:AAD2266	658[0n]	HQ570342	Finland
NJ tree 10	Aproaerema anthyllidella	A	LEFIJ630-10	MM17255	BOLD:AAD2266	658[0n]	JF853728	Finland
NJ tree 10	Aproaerema anthyllidella	A	LEEUA392-11	MM19800	BOLD:AAD2266	636[0n]	JN262128	Denmark
NJ tree 10	Aproaerema anthyllidella	A	LEFIJ4426-16	MM25041	BOLD:AAD2266	658[0n]	MN803544	Finland
NJ tree 10	Aproaerema anthyllidella	A	LON1319-14	NHMO-DAR-3900	BOLD:AAD2266	658[0n]	MN806080	Norway
NJ tree 10	Aproaerema anthyllidella	A	LON1433-14	NHMO-DAR-4014	BOLD:AAD2266	658[0n]	MN806696	Norway
NJ tree 10	Aproaerema anthyllidella	A	LON1924-15	NHMO-DAR-5444	BOLD:AAD2266	532[0n]	MN806683	Norway
NJ tree 10	Aproaerema anthyllidella	A	LON2069-15	NHMO-DAR-5589	BOLD:AAD2266	658[0n]	MN806856	Norway
NJ tree 10	Aproaerema anthyllidella	A	LON2071-15	NHMO-DAR-5591	BOLD:AAD2266	658[0n]	MN803976	Norway
NJ tree 10	Aproaerema anthyllidella	A	LON2072-15	NHMO-DAR-5592	BOLD:AAD2266	658[0n]	MN804153	Norway
NJ tree 10	Aproaerema anthyllidella	A	LON2073-15	NHMO-DAR-5593	BOLD:AAD2266	658[0n]	MN804261	Norway
NJ tree 10	Aproaerema anthyllidella	A	LON2074-15	NHMO-DAR-5594	BOLD:AAD2266	658[0n]	MN804901	Norway
NJ tree 10	Aproaerema anthyllidella	A	PHLAB696-10	TLMF Lep 01496	BOLD:AAD2266	658[0n]	HQ968710	Italy
NJ tree 10	Aproaerema anthyllidella	A	PHLAB697-10	TLMF Lep 01497	BOLD:AAD2266	658[0n]	HQ968711	Italy
NJ tree 10	Aproaerema anthyllidella	A	PHLAB755-10	TLMF Lep 01555	BOLD:AAD2266	658[0n]	HQ968766	Italy
NJ tree 10	Aproaerema anthyllidella	A	PHLSA096-11	TLMF Lep 03271	BOLD:AAD2266	658[0n]	JN262158	Spain
NJ tree 10	Aproaerema anthyllidella	A	PHLSA097-11	TLMF Lep 03272	BOLD:AAD2266	658[0n]	JN262159	Spain
NJ tree 10	Aproaerema anthyllidella	A	PHLAD404-11	TLMF Lep 03579	BOLD:AAD2266	585[0n]	JN262134	Austria
NJ tree 10	Aproaerema anthyllidella	A	PHLAD406-11	TLMF Lep 03581	BOLD:AAD2266	658[0n]	JN262135	Austria
NJ tree 10	Aproaerema anthyllidella	A	PHLAD407-11	TLMF Lep 03582	BOLD:AAD2266	658[0n]	JN262136	Austria
NJ tree 10	Aproaerema anthyllidella	A	PHLAD408-11	TLMF Lep 03583	BOLD:AAD2266	658[0n]	JN262137	Austria
NJ tree 10	Aproaerema anthyllidella	A	PHLAD409-11	TLMF Lep 03584	BOLD:AAD2266	658[0n]	JN262138	Austria
NJ tree 10	Aproaerema anthyllidella	A	PHLAD410-11	TLMF Lep 03585	BOLD:AAD2266	658[0n]	JN262139	Spain
NJ tree 10	Aproaerema anthyllidella	A	PHLAD412-11	TLMF Lep 03587	BOLD:AAD2266	658[1n]	JN262141	Spain
NJ tree 10	Aproaerema anthyllidella	A	PHLAD413-11	TLMF Lep 03588	BOLD:AAD2266	658[0n]	JN262142	France
NJ tree 10	Aproaerema anthyllidella	A	PHLAD414-11	TLMF Lep 03589	BOLD:AAD2266	658[0n]	KX042803	France
NJ tree 10	Aproaerema anthyllidella	A	PHLAD611-11	TLMF Lep 03786	BOLD:AAD2266	625[0n]	KX042193	France
NJ tree 10	Aproaerema anthyllidella	A	PHLAD614-11	TLMF Lep 03789	BOLD:AAD2266	658[0n]	KX042001	France
NJ tree 10	Aproaerema anthyllidella	A	PHLAD663-11	TLMF Lep 03838	BOLD:AAD2266	658[0n]	KX042171	France
NJ tree 10	Aproaerema anthyllidella	A	PHLAD717-11	TLMF Lep 04082	BOLD:AAD2266	658[0n]	JN262147	Switzerland
NJ tree 10	Aproaerema anthyllidella	A	PHLAD718-11	TLMF Lep 04083	BOLD:AAD2266	658[0n]	JN262148	Switzerland
NJ tree 10	Aproaerema anthyllidella	A	PHLAD719-11	TLMF Lep 04084	BOLD:AAD2266	658[0n]	JN262149	Switzerland
NJ tree 10	Aproaerema anthyllidella	A	PHLPM073-11	TLMF Lep 04768	BOLD:AAD2266	658[0n]	KX041991	Portugal
NJ tree 10	Aproaerema anthyllidella	A	PHLPM074-11	TLMF Lep 04769	BOLD:AAD2266	658[0n]	KX042083	Portugal
NJ tree 10	Aproaerema anthyllidella	A	PHLPM075-11	TLMF Lep 04770	BOLD:AAD2266	658[0n]	KX042003	Portugal
NJ tree 10	Aproaerema anthyllidella	A	PHLAV236-12	TLMF Lep 08055	BOLD:AAD2266	658[0n]	KM572839	Austria
NJ tree 10	Aproaerema anthyllidella	A	LEATA444-13	TLMF Lep 10051	BOLD:AAD2266	658[0n]	KM572663	Austria
NJ tree 10	Aproaerema anthyllidella	A	LEATA533-13	TLMF Lep 10140	BOLD:AAD2266	658[0n]	MN804848	Austria
NJ tree 10	Aproaerema anthyllidella	A	LEATA540-13	TLMF Lep 10147	BOLD:AAD2266	658[0n]	MN806809	Italy
NJ tree 10	Aproaerema anthyllidella	A	LEATA541-13	TLMF Lep 10148	BOLD:AAD2266	658[0n]	MN804962	Italy
NJ tree 10	Aproaerema anthyllidella	A	LEATB872-13	TLMF Lep 11049	BOLD:AAD2266	658[0n]	MN804543	Italy
NJ tree 10	Aproaerema anthyllidella	A	LEATB873-13	TLMF Lep 11050	BOLD:AAD2266	658[0n]	MN805768	Italy
NJ tree 10	Aproaerema anthyllidella	A	LEATE082-13	TLMF Lep 11494	BOLD:AAD2266	658[0n]	MN805269	Italy
NJ tree 10	Aproaerema anthyllidella	A	LEATE318-13	TLMF Lep 11730	BOLD:AAD2266	658[0n]	MN806885	Italy
NJ tree 10	Aproaerema anthyllidella	A	LEATE356-13	TLMF Lep 11768	BOLD:AAD2266	658[0n]	MN805495	Italy
NJ tree 10	Aproaerema anthyllidella	A	LEATF309-14	TLMF Lep 13621	BOLD:AAD2266	658[0n]	MN806642	Austria
NJ tree 10	Aproaerema anthyllidella	A	ABOLB198-15	TLMF Lep 17203	BOLD:AAD2266	658[0n]	MN804709	Austria
NJ tree 10	Aproaerema anthyllidella	A	ABOLB212-15	TLMF Lep 17217	BOLD:AAD2266	658[0n]	MN805675	Austria
NJ tree 10	Aproaerema anthyllidella	A	LEATJ708-15	TLMF Lep 18283	BOLD:AAD2266	658[0n]	MN806914	Austria
NJ tree 10	Aproaerema anthyllidella	A	LEATJ1449-16	TLMF Lep 19772	BOLD:AAD2266	658[0n]	MN805919	Austria
NJ tree 10	Aproaerema anthyllidella	A	LEASS138-16	TLMF Lep 19981	BOLD:AAD2266	658[0n]	MN803949	Switzerland
NJ tree 10	Aproaerema anthyllidella	A	LEAST103-17	TLMF Lep 22701	BOLD:AAD2266	658[0n]	MN806251	Italy
NJ tree 10	Aproaerema anthyllidella	A	LEAST468-17	TLMF Lep 23066	BOLD:AAD2266	658[0n]	MN805207	Austria
NJ tree 10	Aproaerema anthyllidella	A	LEAST1730-18	TLMF Lep 25346	BOLD:AAD2266	608[0n]	MN806982	Greece
NJ tree 10	Aproaerema anthyllidella	A	LEAST1731-18	TLMF Lep 25347	BOLD:AAD2266	594[0n]	MN806444	Greece
NJ tree 10	Aproaerema anthyllidella	A	LEASU438-18	TLMF Lep 25798	BOLD:AAD2266	658[0n]	MN806313	Austria
NJ tree 10	Aproaerema anthyllidella	A	LEASU837-18	TLMF Lep 26673	BOLD:AAD2266	658[0n]	MN804917	Austria
NJ tree 10	Aproaerema anthyllidella	A	LEASU955-18	TLMF Lep 26791	BOLD:AAD2266	614[0n]	MN803517	Austria
NJ tree 10	Aproaerema anthyllidella	B	LEGEL046-18	TLMF Lep 25022	BOLD:ADR9287	658[0n]	MN804078	Spain
NJ tree 10	Aproaerema anthyllidella	C	FBLMW004-10	BC ZSM Lep 28934	BOLD:AAD2267	658[0n]	HQ955506	Germany
NJ tree 10	Aproaerema anthyllidella	C	FBLMW567-10	BC ZSM Lep 37858	BOLD:AAD2267	603[0n]	HQ563655	Germany
NJ tree 10	Aproaerema anthyllidella	C	FGMLB752-13	BC ZSM Lep 71058	BOLD:AAD2267	658[0n]	MN806945	Germany
NJ tree 10	Aproaerema anthyllidella	C	FGMLB847-13	BC ZSM Lep 71153	BOLD:AAD2267	633[0n]	MN806056	Germany
NJ tree 10	Aproaerema anthyllidella	C	FGMLB411-13	BC ZSM Lep 72142	BOLD:AAD2267	658[0n]	MN804022	Germany
NJ tree 10	Aproaerema anthyllidella	C	FGMLD816-13	BC ZSM Lep 79577	BOLD:AAD2267	658[0n]	MN804842	Germany
NJ tree 10	Aproaerema anthyllidella	C	GBLAB977-14	BC ZSM Lep 82492	BOLD:AAD2267	658[0n]	MN806469	Germany
NJ tree 10	Aproaerema anthyllidella	C	GBLAB1577-14	BC ZSM Lep 83092	BOLD:AAD2267	658[0n]	MN806819	Germany
NJ tree 10	Aproaerema anthyllidella	C	FGMLF717-15	BC ZSM Lep 85653	BOLD:AAD2267	658[0n]	MN806261	Germany
NJ tree 10	Aproaerema anthyllidella	C	FGMLF730-15	BC ZSM Lep 85666	BOLD:AAD2267	658[0n]	MN803446	Germany
NJ tree 10	Aproaerema anthyllidella	C	FGMLF731-15	BC ZSM Lep 85667	BOLD:AAD2267	658[0n]	MN805275	Germany
NJ tree 10	Aproaerema anthyllidella	C	FGMLF005-15	BC ZSM Lep 87601	BOLD:AAD2267	658[0n]	MN804505	Germany
NJ tree 10	Aproaerema anthyllidella	C	FGMLF816-15	BC ZSM Lep 87747	BOLD:AAD2267	658[0n]	MN805549	Germany
NJ tree 10	Aproaerema anthyllidella	C	FGMLH027-16	BC ZSM Lep 87908	BOLD:AAD2267	658[0n]	MN806055	Germany
NJ tree 10	Aproaerema anthyllidella	C	FGMLG394-15	BC ZSM Lep 89225	BOLD:AAD2267	658[0n]	MN806737	Germany
NJ tree 10	Aproaerema anthyllidella	C	FGMLG550-16	BC ZSM Lep 92991	BOLD:AAD2267	658[0n]	MN804369	Germany
NJ tree 10	Aproaerema anthyllidella	C	GMGMD1053-14	BIOUG16616-D06	BOLD:AAD2267	573[0n]	MN804407	Germany
NJ tree 10	Aproaerema anthyllidella	C	GMGML1024-14	BIOUG17268-C05	BOLD:AAD2267	582[0n]	MN806258	Germany
NJ tree 10	Aproaerema anthyllidella	C	LON7028-18	KBE 2018294	BOLD:AAD2267	658[0n]	MN806292	Croatia
NJ tree 10	Aproaerema anthyllidella	C	LON7029-18	KBE 2018295	BOLD:AAD2267	658[0n]	MN803623	Croatia
NJ tree 10	Aproaerema anthyllidella	C	LON7038-18	KBE 2018304	BOLD:AAD2267	658[0n]	MN803913	Croatia
NJ tree 10	Aproaerema anthyllidella	C	LEAST1475-18	KLM Lep 08810	BOLD:AAD2267	658[0n]	MN806731	Austria
NJ tree 10	Aproaerema anthyllidella	C	LEFIE588-10	MM09496	BOLD:AAD2267	658[0n]	HM874311	Finland
NJ tree 10	Aproaerema anthyllidella	C	LEFIE589-10	MM09497	BOLD:AAD2267	658[0n]	HM874312	Finland
NJ tree 10	Aproaerema anthyllidella	C	LEFIF600-10	MM12471	BOLD:AAD2267	658[0n]	HM875284	Finland
NJ tree 10	Aproaerema anthyllidella	C	LEFIG011-10	MM13629	BOLD:AAD2267	658[0n]	HM875691	Finland
NJ tree 10	Aproaerema anthyllidella	C	LEFIG012-10	MM13630	BOLD:AAD2267	658[0n]	HM875692	Finland
NJ tree 10	Aproaerema anthyllidella	C	LEFIJ580-10	MM17205	BOLD:AAD2267	576[0n]	KM572895	Finland
NJ tree 10	Aproaerema anthyllidella	C	LEEUA190-11	MM19598	BOLD:AAD2267	658[0n]	KT782705	Denmark
NJ tree 10	Aproaerema anthyllidella	C	LEFIJ1280-11	MM21140	BOLD:AAD2267	658[0n]	KM572221	Finland
NJ tree 10	Aproaerema anthyllidella	C	LEFIJ4924-16	MM25242	BOLD:AAD2267	658[0n]	MN804365	Portugal
NJ tree 10	Aproaerema anthyllidella	C	LON5751-17	NHMO-DAR-12003	BOLD:AAD2267	658[0n]	MN803873	Norway
NJ tree 10	Aproaerema anthyllidella	C	LON2070-15	NHMO-DAR-5590	BOLD:AAD2267	658[0n]	MN804090	Norway
NJ tree 10	Aproaerema anthyllidella	C	PHLAD613-11	TLMF Lep 03788	BOLD:AAD2267	658[0n]	KX042290	France
	Aproaerema anthyllidella		FBLMT456-09	BC ZSM Lep 25016		332[0n]	MN805754	Germany
	Aproaerema anthyllidella		LON1318-14	NHMO-DAR-3899		427[0n]	MN803878	Norway
	Aproaerema anthyllidella		LEGEL349-18	TLMF Lep 25295		407[0n]	MN804831	France
NJ tree 10	Aproaerema azosterella		LEGEL063-18	TLMF Lep 24858	BOLD:ADH5263	658[0n]	MN803920	Greece
NJ tree 10	Aproaerema azosterella		LEGEL122-18	TLMF Lep 24937	BOLD:ADH5263	658[0n]	MN806210	France
	Aproaerema azosterella		LEGEL121-18	TLMF Lep 24936		307[0n]	MN804548	Bulgaria
NJ tree 10	Aproaerema buvati		PHLAG347-12	TLMF Lep 06741	BOLD:ABY3626	658[0n]	MN806625	France
NJ tree 10	Aproaerema buvati		LEGEL348-18	TLMF Lep 25294	BOLD:ABY3626	658[0n]	MN804017	Spain
NJ tree 10	Aproaerema buvati		LEASU135-18	TLMF Lep 25556		658[200n]	MN806400	France
NJ tree 10	Aproaerema captivella		PHLAE269-11	TLMF Lep 04489	BOLD:AAV8424	658[0n]	JN271086	Italy
NJ tree 10	Aproaerema captivella		LEAST947-17	TLMF Lep 24305	BOLD:AAV8424	658[0n]	MN805926	Italy
NJ tree 10	Aproaerema cinctella	A	LEFIB270-10	MM00750	BOLD:AAD7223	658[0n]	HM871172	Finland
NJ tree 10	Aproaerema cinctella	A	LEFIB599-10	MM02313	BOLD:AAD7223	658[0n]	HM871478	Finland
NJ tree 10	Aproaerema cinctella	A	LEFIB600-10	MM02314	BOLD:AAD7223	658[0n]	HM871479	Finland
NJ tree 10	Aproaerema cinctella	A	LEFIB935-10	MM03081	BOLD:AAD7223	658[0n]	HM871812	Finland
NJ tree 10	Aproaerema cinctella	A	LEFIE594-10	MM09503	BOLD:AAD7223	658[0n]	HM874317	Finland
NJ tree 10	Aproaerema cinctella	A	LEFIA841-10	MM09716	BOLD:AAD7223	658[0n]	HM386981	Finland
NJ tree 10	Aproaerema cinctella	A	LEFIF471-10	MM12005	BOLD:AAD7223	658[0n]	HM875156	Finland
NJ tree 10	Aproaerema cinctella	A	LEFIF955-10	MM13528	BOLD:AAD7223	658[0n]	HM875636	Finland
NJ tree 10	Aproaerema cinctella	A	LEFIA946-10	MM13874	BOLD:AAD7223	658[0n]	HQ570260	Finland
NJ tree 10	Aproaerema cinctella	A	LEFIJ1320-11	MM21180	BOLD:AAD7223	658[0n]	KM573206	Finland
NJ tree 10	Aproaerema cinctella	A	LEFIJ4434-16	MM25049	BOLD:AAD7223	658[0n]	MN804190	Finland
NJ tree 10	Aproaerema cinctella	A	LON2057-15	NHMO-DAR-5577	BOLD:AAD7223	658[0n]	MN805026	Norway
NJ tree 10	Aproaerema cinctella	A	LON2058-15	NHMO-DAR-5578	BOLD:AAD7223	658[0n]	MN806841	Norway
NJ tree 10	Aproaerema cinctella	A	LON2059-15	NHMO-DAR-5579	BOLD:AAD7223	658[0n]	MN803619	Norway
NJ tree 10	Aproaerema cinctella	A	LON2061-15	NHMO-DAR-5581	BOLD:AAD7223	658[0n]	MN804828	Norway
NJ tree 10	Aproaerema cinctella	A	PHLAV220-12	TLMF Lep 08039	BOLD:AAD7223	658[0n]	KM571943	Austria
NJ tree 10	Aproaerema cinctella	A	PHLAW151-13	TLMF Lep 09948	BOLD:AAD7223	658[0n]	KM573303	Austria
NJ tree 10	Aproaerema cinctella	A	LASTS291-14	TLMF Lep 14743	BOLD:AAD7223	658[0n]	KP253485	Austria
NJ tree 10	Aproaerema cinctella	B	FBLMT481-09	BC ZSM Lep 25041	BOLD:ADY6734	658[0n]	HM422120	Germany
NJ tree 10	Aproaerema cinctella	B	FGMLD491-13	BC ZSM Lep 79252	BOLD:ADY6734	658[0n]	MN806769	Germany
NJ tree 10	Aproaerema cinctella	B	FGMLF373-15	BC ZSM Lep 85404	BOLD:ADY6734	658[0n]	MN805585	Germany
NJ tree 10	Aproaerema cinctella	B	FGMLF374-15	BC ZSM Lep 85405	BOLD:ADY6734	658[0n]	MN805682	Germany
NJ tree 10	Aproaerema cinctella	B	PHLAH090-12	KLM Lep 00375	BOLD:ADY6734	658[0n]	KX046896	Austria
NJ tree 10	Aproaerema cinctella	B	LEAST1693-18	KLM Lep 12448	BOLD:ADY6734	658[0n]	MN804921	Austria
NJ tree 10	Aproaerema cinctella	B	PHLAE275-11	TLMF Lep 04495	BOLD:ADY6734	658[0n]	JN271087	Italy
NJ tree 10	Aproaerema cinctella	B	PHLAF125-11	TLMF Lep 05295	BOLD:ADY6734	658[0n]	MN804252	Macedonia
NJ tree 10	Aproaerema cinctella	B	LEATA492-13	TLMF Lep 10099	BOLD:ADY6734	658[0n]	MN805689	Austria
NJ tree 10	Aproaerema cinctella	B	LEATE387-13	TLMF Lep 11799	BOLD:ADY6734	658[0n]	MN805235	Italy
NJ tree 10	Aproaerema cinctella	B	LEATE389-13	TLMF Lep 11801	BOLD:ADY6734	658[0n]	MN805727	Italy
NJ tree 10	Aproaerema cinctella	B	LEATE412-13	TLMF Lep 11824	BOLD:ADY6734	658[0n]	MN806030	Italy
NJ tree 10	Aproaerema cinctella	B	LEATE589-13	TLMF Lep 12001	BOLD:ADY6734	638[0n]	MN805489	Italy
NJ tree 10	Aproaerema cinctella	B	LEATE671-13	TLMF Lep 12083	BOLD:ADY6734	658[0n]	MN806569	Italy
NJ tree 10	Aproaerema cinctella	B	LEATC364-13	TLMF Lep 12346	BOLD:ADY6734	658[0n]	MN805792	Italy
NJ tree 10	Aproaerema cinctella	B	LASTS449-14	TLMF Lep 14901	BOLD:ADY6734	631[0n]	MN805593	Austria
NJ tree 10	Aproaerema cinctella	B	LEATH101-14	TLMF Lep 15218	BOLD:ADY6734	658[0n]	MN804021	Austria
NJ tree 10	Aproaerema cinctella	B	LEATH313-14	TLMF Lep 15525	BOLD:ADY6734	658[0n]	MN805571	Italy
NJ tree 10	Aproaerema cinctella	B	LEASU360-18	TLMF Lep 25720	BOLD:ADY6734	658[0n]	MN804174	Austria
NJ tree 10	Aproaerema cinctella	B	LEASU1041-18	TLMF Lep 26877	BOLD:ADY6734	629[0n]	MN806275	Austria
NJ tree 10	Aproaerema cinctelloides		FBLMZ597-12	BC ZSM Lep 61448	BOLD:ABX8391	630[0n]	MN805775	Germany
NJ tree 10	Aproaerema cinctelloides		FGMLA016-12	BC ZSM Lep 61912	BOLD:ABX8391	658[0n]	MN806191	Germany
NJ tree 10	Aproaerema cinctelloides		FGMLA017-12	BC ZSM Lep 61913	BOLD:ABX8391	598[0n]	MN804799	Germany
NJ tree 10	Aproaerema cinctelloides		FGMLA027-12	BC ZSM Lep 61923	BOLD:ABX8391	658[0n]	MN804462	Germany
NJ tree 10	Aproaerema cinctelloides		PHLAI028-12	KLM Lep 00503	BOLD:ABX8391	610[0n]	MN805434	Greece
NJ tree 10	Aproaerema cinctelloides		LEASS661-17	TLMF Lep 22309	BOLD:ABX8391	658[0n]	MN806122	France
NJ tree 10	Aproaerema cinctelloides		LEGEL064-18	TLMF Lep 24859	BOLD:ABX8391	658[0n]	MN804380	Macedonia
NJ tree 10	Aproaerema cincticulella		FGMLA020-12	BC ZSM Lep 61916	BOLD:ACB8811	658[0n]	MN804368	Germany
NJ tree 10	Aproaerema cincticulella		FGMLC245-13	BC ZSM Lep 64231	BOLD:ACB8811	606[0n]	MN806645	Germany
NJ tree 10	Aproaerema cincticulella		FGMLA596-12	BC ZSM Lep 70902	BOLD:ACB8811	658[0n]	MN804706	Germany
NJ tree 10	Aproaerema cincticulella		FGMLA625-12	BC ZSM Lep 70931	BOLD:ACB8811	658[0n]	MN806739	Germany
NJ tree 10	Aproaerema cincticulella		FGMLD492-13	BC ZSM Lep 79253	BOLD:ACB8811	658[0n]	MN804321	Germany
NJ tree 10	Aproaerema cincticulella		FGMLD493-13	BC ZSM Lep 79254	BOLD:ACB8811	658[0n]	MN803674	Germany
NJ tree 10	Aproaerema cincticulella		FGMLD497-13	BC ZSM Lep 79258	BOLD:ACB8811	658[0n]	MN804681	Germany
NJ tree 10	Aproaerema cincticulella		GBLAB1653-14	BC ZSM Lep 82978	BOLD:ACB8811	658[0n]	MN806484	Germany
NJ tree 10	Aproaerema cincticulella		FGMLG007-15	BC ZSM Lep 87793	BOLD:ACB8811	647[0n]	MN806652	Germany
NJ tree 10	Aproaerema coronillella	A	FBLMU419-09	BC ZSM Lep 27069	BOLD:ACF4181	658[0n]	GU707113	Germany
NJ tree 10	Aproaerema coronillella	A	FBLMW909-10	BC ZSM Lep 35065	BOLD:ACF4181	658[0n]	HQ563760	Germany
NJ tree 10	Aproaerema coronillella	A	FBLMW696-10	BC ZSM Lep 38082	BOLD:ACF4181	658[1n]	HQ563684	Germany
NJ tree 10	Aproaerema coronillella	A	FBLMZ754-12	BC ZSM Lep 61605	BOLD:ACF4181	658[0n]	KX047023	Germany
NJ tree 10	Aproaerema coronillella	A	FGMLA302-12	BC ZSM Lep 63813	BOLD:ACF4181	658[0n]	MN806188	Germany
NJ tree 10	Aproaerema coronillella	A	FGMLA628-12	BC ZSM Lep 70934	BOLD:ACF4181	658[0n]	MN805266	Germany
NJ tree 10	Aproaerema coronillella	A	FGMLA636-12	BC ZSM Lep 70942	BOLD:ACF4181	658[0n]	MN806117	Germany
NJ tree 10	Aproaerema coronillella	A	FGMLB672-13	BC ZSM Lep 70978	BOLD:ACF4181	658[0n]	MN806101	Germany
NJ tree 10	Aproaerema coronillella	A	FGMLB681-13	BC ZSM Lep 70987	BOLD:ACF4181	658[0n]	MN806237	Germany
NJ tree 10	Aproaerema coronillella	A	FGMLB746-13	BC ZSM Lep 71052	BOLD:ACF4181	658[0n]	MN805947	Germany
NJ tree 10	Aproaerema coronillella	A	FGMLD211-13	BC ZSM Lep 75932	BOLD:ACF4181	658[0n]	MN805365	Germany
NJ tree 10	Aproaerema coronillella	A	GBLAB1816-14	BC ZSM Lep 77061	BOLD:ACF4181	658[0n]	MN805244	Germany
NJ tree 10	Aproaerema coronillella	A	GBLAB1817-14	BC ZSM Lep 77062	BOLD:ACF4181	658[0n]	MN804204	Germany
NJ tree 10	Aproaerema coronillella	A	GBLAB1818-14	BC ZSM Lep 77063	BOLD:ACF4181	658[0n]	MN804943	Germany
NJ tree 10	Aproaerema coronillella	A	GBLAB1869-14	BC ZSM Lep 77114	BOLD:ACF4181	658[0n]	MN806112	Germany
NJ tree 10	Aproaerema coronillella	A	GBLAB1356-14	BC ZSM Lep 82396	BOLD:ACF4181	658[0n]	MN807011	Germany
NJ tree 10	Aproaerema coronillella	A	GBLAB1414-14	BC ZSM Lep 82454	BOLD:ACF4181	571[0n]	MN806643	Germany
NJ tree 10	Aproaerema coronillella	A	GBLAB979-14	BC ZSM Lep 82494	BOLD:ACF4181	658[0n]	MN805183	Germany
NJ tree 10	Aproaerema coronillella	A	GBLAB1506-14	BC ZSM Lep 82641	BOLD:ACF4181	658[0n]	MN803636	Germany
NJ tree 10	Aproaerema coronillella	A	GBLAB1664-14	BC ZSM Lep 82989	BOLD:ACF4181	658[0n]	MN806231	Germany
NJ tree 10	Aproaerema coronillella	A	GBLAB1679-14	BC ZSM Lep 83004	BOLD:ACF4181	658[0n]	MN804298	Germany
NJ tree 10	Aproaerema coronillella	A	GBLAB1535-14	BC ZSM Lep 83050	BOLD:ACF4181	658[0n]	MN804870	Germany
NJ tree 10	Aproaerema coronillella	A	GBLAB1540-14	BC ZSM Lep 83055	BOLD:ACF4181	658[0n]	MN805381	Germany
NJ tree 10	Aproaerema coronillella	A	GBLAB1592-14	BC ZSM Lep 83107	BOLD:ACF4181	658[0n]	MN805597	Germany
NJ tree 10	Aproaerema coronillella	A	FGMLF486-15	BC ZSM Lep 85422	BOLD:ACF4181	658[0n]	MN805383	Germany
NJ tree 10	Aproaerema coronillella	A	FGMLF700-15	BC ZSM Lep 85636	BOLD:ACF4181	658[0n]	MN805068	Germany
NJ tree 10	Aproaerema coronillella	A	FGMLF021-15	BC ZSM Lep 87617	BOLD:ACF4181	658[0n]	MN804875	Germany
NJ tree 10	Aproaerema coronillella	A	FGMLF774-15	BC ZSM Lep 87705	BOLD:ACF4181	658[0n]	MN805249	Germany
NJ tree 10	Aproaerema coronillella	A	FGMLF821-15	BC ZSM Lep 87752	BOLD:ACF4181	658[0n]	MN803648	Germany
NJ tree 10	Aproaerema coronillella	A	FGMLF822-15	BC ZSM Lep 87753	BOLD:ACF4181	658[0n]	MN805113	Germany
NJ tree 10	Aproaerema coronillella	A	FGMLF823-15	BC ZSM Lep 87754	BOLD:ACF4181	658[0n]	MN805119	Germany
NJ tree 10	Aproaerema coronillella	A	FGMLF839-15	BC ZSM Lep 87770	BOLD:ACF4181	658[0n]	MN806783	Germany
NJ tree 10	Aproaerema coronillella	A	FGMLH348-16	BC ZSM Lep 94879	BOLD:ACF4181	658[0n]	MN804515	Germany
NJ tree 10	Aproaerema coronillella	A	FGMLH373-16	BC ZSM Lep 94904	BOLD:ACF4181	658[0n]	MN803971	Germany
NJ tree 10	Aproaerema coronillella	A	FGMLH104-16	BC ZSM Lep 95300	BOLD:ACF4181	658[0n]	MN806145	Germany
NJ tree 10	Aproaerema coronillella	A	LASTS522-14	TLMF Lep 14974	BOLD:ACF4181	658[0n]	MN805205	Italy
NJ tree 10	Aproaerema coronillella	A	LEATH093-14	TLMF Lep 15210	BOLD:ACF4181	658[0n]	MN804313	Austria
NJ tree 10	Aproaerema coronillella	A	ABOLB209-15	TLMF Lep 17214	BOLD:ACF4181	658[0n]	MN806727	Austria
NJ tree 10	Aproaerema coronillella	A	LEATI141-15	TLMF Lep 17526	BOLD:ACF4181	658[0n]	MN804488	Italy
NJ tree 10	Aproaerema coronillella	A	LEATJ1447-16	TLMF Lep 19770	BOLD:ACF4181	658[0n]	MN805677	Austria
NJ tree 10	Aproaerema coronillella	A	LEAST466-17	TLMF Lep 23064	BOLD:ACF4181	658[0n]	MN807025	Austria
NJ tree 10	Aproaerema coronillella	A	LEAST523-17	TLMF Lep 23121	BOLD:ACF4181	658[0n]	MN804858	Austria
NJ tree 10	Aproaerema coronillella	A	LEAST538-17	TLMF Lep 23136	BOLD:ACF4181	658[0n]	MN806013	Austria
NJ tree 10	Aproaerema coronillella	A	LEAST539-17	TLMF Lep 23137	BOLD:ACF4181	658[0n]	MN805158	Austria
NJ tree 10	Aproaerema coronillella	A	LEASU393-18	TLMF Lep 25753	BOLD:ACF4181	658[0n]	MN805683	Austria
NJ tree 10	Aproaerema coronillella	A	LEASU727-18	TLMF Lep 26563	BOLD:ACF4181	658[0n]	MN805303	Austria
NJ tree 10	Aproaerema coronillella	B	FBLMU279-09	BC ZSM Lep 25789	BOLD:AAE2580	658[0n]	GU707072-SUPPRESSED	Germany
NJ tree 10	Aproaerema coronillella	B	FBLMW682-10	BC ZSM Lep 38068	BOLD:AAE2580	658[1n]	HQ563671-SUPPRESSED	Germany
NJ tree 10	Aproaerema coronillella	B	FGMLA119-12	BC ZSM Lep 61825	BOLD:AAE2580	658[0n]	MN806878	Germany
NJ tree 10	Aproaerema coronillella	B	FGMLA038-12	BC ZSM Lep 61934	BOLD:AAE2580	658[0n]	MN804125	Germany
NJ tree 10	Aproaerema coronillella	B	FGMLA047-12	BC ZSM Lep 61943	BOLD:AAE2580	658[0n]	MN806551	Germany
NJ tree 10	Aproaerema coronillella	B	FGMLB669-13	BC ZSM Lep 70975	BOLD:AAE2580	658[0n]	MN806265	Germany
NJ tree 10	Aproaerema coronillella	B	FGMLB671-13	BC ZSM Lep 70977	BOLD:AAE2580	658[0n]	MN805951	Germany
NJ tree 10	Aproaerema coronillella	B	FGMLB679-13	BC ZSM Lep 70985	BOLD:AAE2580	658[0n]	MN806206	Germany
NJ tree 10	Aproaerema coronillella	B	FGMLB690-13	BC ZSM Lep 70996	BOLD:AAE2580	658[0n]	MN804811	Germany
NJ tree 10	Aproaerema coronillella	B	FGMLB694-13	BC ZSM Lep 71000	BOLD:AAE2580	658[0n]	MN805598	Germany
NJ tree 10	Aproaerema coronillella	B	FGMLB724-13	BC ZSM Lep 71030	BOLD:AAE2580	658[0n]	MN805219	Germany
NJ tree 10	Aproaerema coronillella	B	FGMLD249-13	BC ZSM Lep 75970	BOLD:AAE2580	658[0n]	MN804352	Germany
NJ tree 10	Aproaerema coronillella	B	GBLAB1895-14	BC ZSM Lep 77140	BOLD:AAE2580	658[0n]	MN804854	Germany
NJ tree 10	Aproaerema coronillella	B	GBLAB959-14	BC ZSM Lep 82474	BOLD:AAE2580	658[0n]	MN805793	Germany
NJ tree 10	Aproaerema coronillella	B	GBLAB964-14	BC ZSM Lep 82479	BOLD:AAE2580	658[0n]	MN803983	Germany
NJ tree 10	Aproaerema coronillella	B	GBLAB1035-14	BC ZSM Lep 82550	BOLD:AAE2580	658[0n]	MN803692	Germany
NJ tree 10	Aproaerema coronillella	B	GBLAB1042-14	BC ZSM Lep 82557	BOLD:AAE2580	658[0n]	MN803848	Germany
NJ tree 10	Aproaerema coronillella	B	GBLAB1687-14	BC ZSM Lep 83012	BOLD:AAE2580	658[0n]	MN806028	Germany
NJ tree 10	Aproaerema coronillella	B	GBLAB1693-14	BC ZSM Lep 83018	BOLD:AAE2580	658[0n]	MN805110	Germany
NJ tree 10	Aproaerema coronillella	B	GBLAB1524-14	BC ZSM Lep 83039	BOLD:AAE2580	658[0n]	MN806777	Germany
NJ tree 10	Aproaerema coronillella	B	FGMLF711-15	BC ZSM Lep 85647	BOLD:AAE2580	658[0n]	MN806970	Germany
NJ tree 10	Aproaerema coronillella	B	FGMLF712-15	BC ZSM Lep 85648	BOLD:AAE2580	658[0n]	MN805021	Germany
NJ tree 10	Aproaerema coronillella	B	FGMLF734-15	BC ZSM Lep 85670	BOLD:AAE2580	658[0n]	MN806953	Germany
NJ tree 10	Aproaerema coronillella	B	FGMLF054-15	BC ZSM Lep 87650	BOLD:AAE2580	658[0n]	MN805122	Germany
NJ tree 10	Aproaerema coronillella	B	FGMLG532-16	BC ZSM Lep 92973	BOLD:AAE2580	658[0n]	MN806443	Germany
NJ tree 10	Aproaerema coronillella	B	FGMLH313-16	BC ZSM Lep 94844	BOLD:AAE2580	658[0n]	MN804912	Germany
NJ tree 10	Aproaerema coronillella	B	FGMLH367-16	BC ZSM Lep 94898	BOLD:AAE2580	658[0n]	MN805669	Germany
NJ tree 10	Aproaerema coronillella	B	LON7034-18	KBE 2018300	BOLD:AAE2580	648[0n]	MN805239	Croatia
NJ tree 10	Aproaerema coronillella	B	LEATE818-13	TLMF Lep 12230	BOLD:AAE2580	658[0n]	MN803988	Italy
NJ tree 10	Aproaerema coronillella	B	LEATC475-13	TLMF Lep 12457	BOLD:AAE2580	646[0n]	MN806603	Austria
NJ tree 10	Aproaerema coronillella	B	LASTS445-14	TLMF Lep 14897	BOLD:AAE2580	658[0n]	MN804494	Italy
NJ tree 10	Aproaerema coronillella	B	LEATH136-14	TLMF Lep 15253	BOLD:AAE2580	658[0n]	MN805371	Austria
NJ tree 10	Aproaerema coronillella	B	LEATH185-14	TLMF Lep 15302	BOLD:AAE2580	658[0n]	MN805407	Austria
NJ tree 10	Aproaerema coronillella	B	LEATJ596-15	TLMF Lep 18171	BOLD:AAE2580	658[0n]	MN804818	Austria
NJ tree 10	Aproaerema coronillella	B	LEATJ1063-15	TLMF Lep 18923	BOLD:AAE2580	658[0n]	MN804396	Austria
	Aproaerema coronillella		FGMLF023-15	BC ZSM Lep 87619		243[0n]	MN804201	Germany
	Aproaerema coronillella		PHLAF545-11	TLMF Lep 05715		307[0n]	MN806591	France
	Aproaerema coronillella		PHLAG352-12	TLMF Lep 06746		307[0n]	MN806069	France
NJ tree 10	Aproaerema genistae		LEGEL171-18	TLMF Lep 24860	BOLD:ADL6169	658[0n]	MN805031	Spain
NJ tree 10	Aproaerema genistae		LEASU102-18	TLMF Lep 25523	BOLD:ADL6169	658[0n]	MN804643	Spain
NJ tree 10	Aproaerema incognitana		LEASV804-19	TLMF Lep 27579	BOLD:AEA2976	658[0n]	MN805171	Italy
NJ tree 10	Aproaerema incognitana		LEASV852-19	TLMF Lep 27627	BOLD:ADZ8567	658[0n]	MN805764	Italy
NJ tree 10	Aproaerema incognitana		LEASV863-19	TLMF Lep 27638	BOLD:AEA2976	658[0n]	MN804381	Italy
NJ tree 10	Aproaerema karvoneni	A	PHLAC723-10	TLMF Lep 02758	BOLD:ACE7715	658[0n]	JF860276	Switzerland
NJ tree 10	Aproaerema karvoneni	A	LEASU052-18	TLMF Lep 25473	BOLD:ACE7715	614[0n]	MN804765	France
NJ tree 10	Aproaerema karvoneni	B	LEFIB735-10	MM02565	BOLD:ABZ6645	658[0n]	HM871613	Finland
NJ tree 10	Aproaerema karvoneni	B	LEFIJ042-10	MM02566	BOLD:ABZ6645	658[0n]	JX034569	Finland
NJ tree 10	Aproaerema karvoneni	B	LEFIJ043-10	MM02567	BOLD:ABZ6645	658[0n]	JX034695	Finland
NJ tree 10	Aproaerema karvoneni	B	LEFIE789-10	MM09971	BOLD:ABZ6645	658[0n]	HM874508	Finland
NJ tree 10	Aproaerema karvoneni	B	LEFIJ147-10	MM10034	BOLD:ABZ6645	658[0n]	JF853460	Finland
NJ tree 10	Aproaerema karvoneni	C	LEFID425-10	MM06354	BOLD:AAE8761	658[0n]	HM873221	Finland
NJ tree 10	Aproaerema karvoneni	C	LEFIJ089-10	MM06355	BOLD:AAE8761	658[0n]	JF853436	Finland
NJ tree 10	Aproaerema karvoneni	C	LEFIJ144-10	MM10005	BOLD:AAE8761	658[0n]	JF853457	Finland
NJ tree 10	Aproaerema karvoneni	C	LEFIG196-10	MM14076	BOLD:AAE8761	658[0n]	HM875876	Finland
NJ tree 10	Aproaerema karvoneni	C	LEFIK672-10	MM18247	BOLD:AAE8761	658[0n]	JF854240	Finland
NJ tree 10	Aproaerema karvoneni	C	LEFIK673-10	MM18248	BOLD:AAE8761	658[0n]	JF854241	Finland
NJ tree 10	Aproaerema karvoneni	C	LEFIJ974-11	MM21214	BOLD:AAE8761	658[0n]	KX049633	Finland
NJ tree 10	Aproaerema karvoneni	C	LEFIJ4701-16	MM25273	BOLD:AAE8761	658[0n]	MN806836	Finland
NJ tree 10	Aproaerema karvoneni	C	LON2067-15	NHMO-DAR-5587	BOLD:AAE8761	658[0n]	MN806195	Norway
NJ tree 10	Aproaerema larseniella		FBLMW566-10	BC ZSM Lep 37857	BOLD:AAK1468	658[0n]	JN270902	Germany
NJ tree 10	Aproaerema larseniella		FGMLB093-13	BC ZSM Lep 70874	BOLD:AAK1468	657[0n]	MN806617	Germany
NJ tree 10	Aproaerema larseniella		FGMLD490-13	BC ZSM Lep 79251	BOLD:AAK1468	624[0n]	MN805988	Germany
NJ tree 10	Aproaerema larseniella		GBLAB1523-14	BC ZSM Lep 83038	BOLD:AAK1468	658[0n]	MN805594	Germany
NJ tree 10	Aproaerema larseniella		FGMLG430-15	BC ZSM Lep 89261	BOLD:AAK1468	658[0n]	MN803791	Germany
NJ tree 10	Aproaerema larseniella		PHLAG836-12	TLMF Lep 07515	BOLD:AAK1468	658[0n]	KP253509	Austria
NJ tree 10	Aproaerema larseniella		LEAST1883-18	TLMF Lep 25119	BOLD:AAK1468	612[0n]	MN805077	Austria
NJ tree 10	Aproaerema larseniella		LEAST1884-18	TLMF Lep 25120	BOLD:AAK1468	602[0n]	MN803707	Austria
NJ tree 10	Aproaerema lerauti		PHLSA100-11	TLMF Lep 03275	BOLD:AAV9841	658[0n]	JN262160	Spain
NJ tree 10	Aproaerema mercedella		LEASU103-18	TLMF Lep 25524	BOLD:ADM9690	658[0n]	MN806079	Spain
NJ tree 10	Aproaerema ochrofasciella		PHLAH094-12	KLM Lep 00379	BOLD:AAZ7074	658[0n]	KX046437	Austria
NJ tree 10	Aproaerema ochrofasciella		LEATI091-15	TLMF Lep 17476	BOLD:AAZ7074	658[0n]	MN807018	Italy
NJ tree 10	Aproaerema patruella		AMTPC626-15	BC ZSM Lep 100245	BOLD:AAE2579	564[0n]	MN805621	Germany
NJ tree 10	Aproaerema patruella		FBLMT482-09	BC ZSM Lep 25042	BOLD:AAE2579	658[0n]	GU706624	Germany
NJ tree 10	Aproaerema patruella		FBLMT483-09	BC ZSM Lep 25043	BOLD:AAE2579	658[0n]	GU706625	Germany
NJ tree 10	Aproaerema patruella		FBLMT762-09	BC ZSM Lep 25322	BOLD:AAE2579	658[0n]	GU706626	Germany
NJ tree 10	Aproaerema patruella		FBLMU432-09	BC ZSM Lep 27082	BOLD:AAE2579	658[0n]	HM391813	Germany
NJ tree 10	Aproaerema patruella		FBLMU610-09	BC ZSM Lep 27260	BOLD:AAE2579	658[0n]	GU707237	Germany
NJ tree 10	Aproaerema patruella		FBLMW912-10	BC ZSM Lep 35068	BOLD:AAE2579	658[0n]	HQ563763	Germany
NJ tree 10	Aproaerema patruella		FBLMW680-10	BC ZSM Lep 38066	BOLD:AAE2579	658[0n]	HQ563670	Germany
NJ tree 10	Aproaerema patruella		FBLMZ598-12	BC ZSM Lep 61449	BOLD:AAE2579	658[0n]	KX045184	Germany
NJ tree 10	Aproaerema patruella		FGMLA075-12	BC ZSM Lep 61971	BOLD:AAE2579	658[0n]	MN804886	Germany
NJ tree 10	Aproaerema patruella		GBLAA174-14	BC ZSM Lep 80645	BOLD:AAE2579	658[0n]	MN805922	Germany
NJ tree 10	Aproaerema patruella		GBLAA188-14	BC ZSM Lep 80659	BOLD:AAE2579	658[0n]	MN806085	Germany
NJ tree 10	Aproaerema patruella		GBLAA189-14	BC ZSM Lep 80660	BOLD:AAE2579	658[0n]	MN805368	Germany
NJ tree 10	Aproaerema patruella		GBLAB1619-14	BC ZSM Lep 82944	BOLD:AAE2579	658[0n]	MN804846	Germany
NJ tree 10	Aproaerema patruella		FGMLF361-15	BC ZSM Lep 85392	BOLD:AAE2579	658[0n]	MN806578	Germany
NJ tree 10	Aproaerema patruella		FGMLF495-15	BC ZSM Lep 85431	BOLD:AAE2579	658[0n]	MN804899	Germany
NJ tree 10	Aproaerema patruella		FGMLF718-15	BC ZSM Lep 85654	BOLD:AAE2579	658[0n]	MN803843	Germany
NJ tree 10	Aproaerema patruella		FGMLF797-15	BC ZSM Lep 87728	BOLD:AAE2579	658[0n]	MN804836	Germany
NJ tree 10	Aproaerema patruella		FGMLH357-16	BC ZSM Lep 94888	BOLD:AAE2579	658[0n]	MN806520	Germany
NJ tree 10	Aproaerema patruella		FGMLH374-16	BC ZSM Lep 94905	BOLD:AAE2579	658[0n]	MN806168	Germany
NJ tree 10	Aproaerema patruella		FGMLH123-16	BC ZSM Lep 95319	BOLD:AAE2579	658[0n]	MN806745	Germany
NJ tree 10	Aproaerema patruella		FGMLH124-16	BC ZSM Lep 95320	BOLD:AAE2579	658[0n]	MN805576	Germany
NJ tree 10	Aproaerema patruella		FGMLH125-16	BC ZSM Lep 95321	BOLD:AAE2579	658[0n]	MN806329	Germany
NJ tree 10	Aproaerema patruella		LEAST1691-18	KLM Lep 12446	BOLD:AAE2579	658[0n]	MN804422	Austria
NJ tree 10	Aproaerema patruella		PHLAB714-10	TLMF Lep 01514	BOLD:AAE2579	658[0n]	HQ968727	Italy
NJ tree 10	Aproaerema patruella		PHLAB715-10	TLMF Lep 01515	BOLD:AAE2579	658[0n]	HQ968728	Italy
NJ tree 10	Aproaerema patruella		PHLAE061-11	TLMF Lep 04281	BOLD:AAE2579	658[0n]	JN271063	Austria
NJ tree 10	Aproaerema patruella		PHLAE113-11	TLMF Lep 04333	BOLD:AAE2579	658[0n]	JN271076	Italy
NJ tree 10	Aproaerema patruella		LEATE281-13	TLMF Lep 11693	BOLD:AAE2579	658[0n]	MN805523	Italy
NJ tree 10	Aproaerema patruella		LEATE390-13	TLMF Lep 11802	BOLD:AAE2579	658[0n]	MN806503	Italy
NJ tree 10	Aproaerema patruella		LEATE779-13	TLMF Lep 12191	BOLD:AAE2579	658[0n]	MN805257	Italy
NJ tree 10	Aproaerema patruella		LASTS221-14	TLMF Lep 14673	BOLD:AAE2579	658[0n]	KP253392	Austria
NJ tree 10	Aproaerema patruella		LASTS465-14	TLMF Lep 14917	BOLD:AAE2579	658[0n]	KP253372	Austria
NJ tree 10	Aproaerema patruella		LEATH318-14	TLMF Lep 15530	BOLD:AAE2579	658[0n]	MN804140	Italy
NJ tree 10	Aproaerema patruella		ABOLA625-14	TLMF Lep 16312	BOLD:AAE2579	658[0n]	MN806609	Austria
NJ tree 10	Aproaerema patruella		LEAST1817-18	TLMF Lep 25053	BOLD:AAE2579	631[0n]	MN803865	Austria
NJ tree 10	Aproaerema patruella		LEGEL309-18	TLMF Lep 25255	BOLD:AAE2579	658[0n]	MN804245	France
NJ tree 10	Aproaerema patruella		LEASU038-18	TLMF Lep 25459	BOLD:AAE2579	658[0n]	MN804366	Italy
NJ tree 10	Aproaerema polychromella		LEATE276-13	TLMF Lep 11688	BOLD:ABV2027	658[0n]	MN805511	Italy
NJ tree 10	Aproaerema sangiella		FGMLF073-15	BC ZSM Lep 87669	BOLD:AAE8758	658[0n]	MN804642	Germany
NJ tree 10	Aproaerema sangiella		FGMLF848-15	BC ZSM Lep 87779	BOLD:AAE8758	658[0n]	MN804624	Germany
NJ tree 10	Aproaerema sangiella		FGMLG029-15	BC ZSM Lep 87815	BOLD:AAE8758	658[0n]	MN805073	Germany
NJ tree 10	Aproaerema sangiella		GBMIX350-14	GBOL05965	BOLD:AAE8758	658[0n]	MN804612	Germany
NJ tree 10	Aproaerema sangiella		PHLAJ021-13	KLM Lep 00781	BOLD:AAE8758	658[0n]	MN806248	Macedonia
NJ tree 10	Aproaerema sangiella		LEAST1464-18	KLM Lep 08799	BOLD:AAE8758	658[0n]	MN803811	Austria
NJ tree 10	Aproaerema sangiella		LEAST1692-18	KLM Lep 12447	BOLD:AAE8758	658[0n]	MN804756	Austria
NJ tree 10	Aproaerema sangiella		LEFIC731-10	MM04807	BOLD:AAE8758	658[0n]	HM872552	Finland
NJ tree 10	Aproaerema sangiella		LEFIK152-10	MM17727	BOLD:AAE8758	658[0n]	KF809181	Finland
NJ tree 10	Aproaerema sangiella		LEFIJ1290-11	MM21150	BOLD:AAE8758	658[0n]	KM572916	Finland
NJ tree 10	Aproaerema sangiella		LEFIJ1322-11	MM21182	BOLD:AAE8758	658[0n]	KM573531	Finland
NJ tree 10	Aproaerema sangiella		LON5571-17	NHMO-DAR-11822	BOLD:AAE8758	658[0n]	MN806623	Norway
NJ tree 10	Aproaerema sangiella		LON5990-17	NHMO-DAR-12653	BOLD:AAE8758	658[0n]	MN805726	Norway
NJ tree 10	Aproaerema sangiella		LON3453-16	NHMO-DAR-9247	BOLD:AAE8758	658[0n]	MN805935	Norway
NJ tree 10	Aproaerema sangiella		LON3454-16	NHMO-DAR-9248	BOLD:AAE8758	658[0n]	MN806752	Norway
NJ tree 10	Aproaerema sangiella		PHLAA607-09	TLMF Lep 00647	BOLD:AAE8758	658[0n]	HM426015	France
NJ tree 10	Aproaerema sangiella		PHLAD615-11	TLMF Lep 03790	BOLD:AAE8758	658[0n]	JN271032	Italy
NJ tree 10	Aproaerema sangiella		PHLAD616-11	TLMF Lep 03791	BOLD:AAE8758	658[0n]	JN271033	Italy
NJ tree 10	Aproaerema sangiella		PHLAF167-11	TLMF Lep 05337	BOLD:AAE8758	658[0n]	MN804766	Macedonia
NJ tree 10	Aproaerema sangiella		PHLAH581-12	TLMF Lep 08400	BOLD:AAE8758	658[0n]	KM572624	Austria
NJ tree 10	Aproaerema sangiella		LEATE778-13	TLMF Lep 12190	BOLD:AAE8758	658[0n]	MN806482	Italy
NJ tree 10	Aproaerema sangiella		LEATC474-13	TLMF Lep 12456	BOLD:AAE8758	658[0n]	MN805442	Austria
NJ tree 10	Aproaerema sangiella		LEATF172-14	TLMF Lep 13484	BOLD:AAE8758	658[0n]	MN806701	Austria
NJ tree 10	Aproaerema sangiella		LECRT086-15	TLMF Lep 16996	BOLD:AAE8758	611[0n]	MN806449	Italy
NJ tree 10	Aproaerema sangiella		LECRT087-15	TLMF Lep 16997	BOLD:AAE8758	636[0n]	MN805095	Italy
NJ tree 10	Aproaerema sangiella		LEATJ188-15	TLMF Lep 18618	BOLD:AAE8758	658[0n]	MN805740	Austria
NJ tree 10	Aproaerema sangiella		LEASS819-17	TLMF Lep 22467	BOLD:AAE8758	658[0n]	MN805445	Italy
NJ tree 10	Aproaerema sangiella		LEAST306-17	TLMF Lep 22904	BOLD:AAE8758	658[0n]	MN804343	Austria
NJ tree 10	Aproaerema sangiella		LEASU754-18	TLMF Lep 26590	BOLD:AAE8758	658[0n]	MN803951	Austria
NJ tree 10	Aproaerema semicostella		LEEUA929-12	KN00172	BOLD:AAW5087	658[0n]	MN804641	Russia
NJ tree 10	Aproaerema sp. 1		LEGEL006-18	TLMF Lep 24959	BOLD:ADL8444	658[0n]	MN803624	Greece
NJ tree 10	Aproaerema sp. 1		LEGEL342-18	TLMF Lep 25288	BOLD:ADL8444	658[0n]	MN806234	Croatia
NJ tree 10	Aproaerema sp. 1		LEASU960-18	TLMF Lep 26796	BOLD:ADL8444	658[0n]	MN803610	France
NJ tree 10	Aproaerema sp. 2		LEGEL337-18	TLMF Lep 25283	BOLD:ADL9068	658[0n]	MN803737	Montenegro
NJ tree 10	Aproaerema sp. 3		PHLAD411-11	TLMF Lep 03586	BOLD:AAT9258	658[0n]	JN262140-SUPPRESSED	Spain
NJ tree 10	Aproaerema sp. 4		LEGEL173-18	TLMF Lep 24862	BOLD:ADL9069	658[0n]	MN805661	Greece
NJ tree 10	Aproaerema sp. 4		LEGEL283-18	TLMF Lep 25229	BOLD:ADL9069	658[0n]	MN805946	Italy
NJ tree 10	Aproaerema sp. 5		LEASS814-17	TLMF Lep 22462	BOLD:ADG7311	658[0n]	MN804604	Spain
NJ tree 10	Aproaerema sp. 6		PHLAJ026-13	KLM Lep 00786	BOLD:ACF7323	658[0n]	MN805971	Romania
NJ tree 10	Aproaerema steppicolella		LEASU118-18	TLMF Lep 25539	BOLD:ADR4159	658[0n]	MN805735	Russia
NJ tree 10	Aproaerema suecicella	A	PHLAH091-12	KLM Lep 00376	BOLD:AAZ7929	658[0n]	KX045693	Austria
NJ tree 10	Aproaerema suecicella	A	LEEUA189-11	MM19597	BOLD:AAZ7929	658[0n]	KT782700	Denmark
NJ tree 10	Aproaerema suecicella	B	PHLSA088-11	TLMF Lep 03263	BOLD:AAU4349	658[0n]	JN271120	Spain
NJ tree 10	Aproaerema suecicella	B	PHLSA089-11	TLMF Lep 03264	BOLD:AAU4349	658[0n]	JN271121	Spain
NJ tree 10	Aproaerema suecicella	B	PHLSA090-11	TLMF Lep 03265	BOLD:AAU4349	658[0n]	JN271122	Spain
NJ tree 10	Aproaerema suecicella	B	LEASS647-17	TLMF Lep 22295	BOLD:AAU4349	658[0n]	MN806023	Spain
NJ tree 10	Aproaerema suecicella	B	LEASS815-17	TLMF Lep 22463	BOLD:AAU4349	658[0n]	MN804638	Spain
NJ tree 10	Aproaerema suecicella	B	LEGEL345-18	TLMF Lep 25291	BOLD:AAU4349	658[0n]	MN804585	France
NJ tree 10	Aproaerema suecicella	B	LEASU544-18	TLMF Lep 26380	BOLD:AAU4349	645[0n]	MN804235	France
	Aproaerema suecicella		LEGEL343-18	TLMF Lep 25289	BOLD:AAU4349	407[0n]	MN805362	Spain
NJ tree 10	Aproaerema taeniolella		FBLMT701-09	BC ZSM Lep 25261	BOLD:AAE8756	658[0n]	GU706622	Germany
NJ tree 10	Aproaerema taeniolella		FBLMU606-09	BC ZSM Lep 27256	BOLD:AAE8756	658[0n]	GU707241	Germany
NJ tree 10	Aproaerema taeniolella		FBLMZ736-12	BC ZSM Lep 61587	BOLD:AAE8756	658[0n]	KX044595	Germany
NJ tree 10	Aproaerema taeniolella		FBLMZ737-12	BC ZSM Lep 61588	BOLD:AAE8756	658[0n]	KX046304	Germany
NJ tree 10	Aproaerema taeniolella		FGMLA025-12	BC ZSM Lep 61921	BOLD:AAE8756	658[0n]	MN805966	Germany
NJ tree 10	Aproaerema taeniolella		FGMLB845-13	BC ZSM Lep 71151		572[6n]	MN806496	Germany
NJ tree 10	Aproaerema taeniolella		GBLAB485-13	BC ZSM Lep 75826	BOLD:AAE8756	615[0n]	MN806340	Germany
NJ tree 10	Aproaerema taeniolella		GBLAB1533-14	BC ZSM Lep 83048	BOLD:AAE8756	658[0n]	MN803578	Germany
NJ tree 10	Aproaerema taeniolella		FGMLF732-15	BC ZSM Lep 85668	BOLD:AAE8756	658[0n]	MN805002	Germany
NJ tree 10	Aproaerema taeniolella		FGMLF001-15	BC ZSM Lep 87597	BOLD:AAE8756	629[0n]	MN805602	Germany
NJ tree 10	Aproaerema taeniolella		FGMLI484-17	BC ZSM Lep 95965	BOLD:AAE8756	658[0n]	MN806952	Germany
NJ tree 10	Aproaerema taeniolella		PHLAJ006-13	KLM Lep 00766	BOLD:AAE8756	658[0n]	MN805581	Greece
NJ tree 10	Aproaerema taeniolella		LEAST1695-18	KLM Lep 12450	BOLD:AAE8756	658[0n]	MN806849	Austria
NJ tree 10	Aproaerema taeniolella		LEFIE592-10	MM09501	BOLD:AAE8756	658[0n]	HM874315	Finland
NJ tree 10	Aproaerema taeniolella		LEFIE595-10	MM09504	BOLD:AAE8756	658[0n]	HM874318	Finland
NJ tree 10	Aproaerema taeniolella		LEFIE596-10	MM09505	BOLD:AAE8756	658[0n]	HM874319	Finland
NJ tree 10	Aproaerema taeniolella		LEFIE597-10	MM09506	BOLD:AAE8756	658[0n]	HM874320	Finland
NJ tree 10	Aproaerema taeniolella		LEFIE598-10	MM09507	BOLD:AAE8756	658[0n]	HM874321	Finland
NJ tree 10	Aproaerema taeniolella		LON2060-15	NHMO-DAR-5580	BOLD:AAE8756	658[0n]	MN806521	Norway
NJ tree 10	Aproaerema taeniolella		LON2063-15	NHMO-DAR-5583	BOLD:AAE8756	658[0n]	MN806717	Norway
NJ tree 10	Aproaerema taeniolella		LON2064-15	NHMO-DAR-5584	BOLD:AAE8756	658[0n]	MN804997	Norway
NJ tree 10	Aproaerema taeniolella		LON2065-15	NHMO-DAR-5585	BOLD:AAE8756	658[0n]	MN805957	Norway
NJ tree 10	Aproaerema taeniolella		PHLAD017-11	TLMF Lep 03002	BOLD:AAE8756	658[0n]	JN270992	Italy
NJ tree 10	Aproaerema taeniolella		PHLAE091-11	TLMF Lep 04311	BOLD:AAE8756	658[1n]	JN271072	Italy
NJ tree 10	Aproaerema taeniolella		PHLAE092-11	TLMF Lep 04312	BOLD:AAE8756	658[1n]	JN271073	Italy
NJ tree 10	Aproaerema taeniolella		PHLAI952-14	TLMF Lep 07156	BOLD:AAE8756	658[0n]	MN804038	Spain
NJ tree 10	Aproaerema taeniolella		PHLAV221-12	TLMF Lep 08040	BOLD:AAE8756	658[0n]	KM573534	Austria
NJ tree 10	Aproaerema taeniolella		LEATE504-13	TLMF Lep 11916	BOLD:AAE8756	658[0n]	MN805776	Italy
NJ tree 10	Aproaerema taeniolella		LEATE505-13	TLMF Lep 11917	BOLD:AAE8756	658[0n]	MN806582	Italy
NJ tree 10	Aproaerema taeniolella		LEATF081-14	TLMF Lep 13393	BOLD:AAE8756	615[0n]	MN804458	Austria
NJ tree 10	Aproaerema taeniolella		ABOLB243-15	TLMF Lep 17248	BOLD:AAE8756	658[0n]	MN804520	Austria
NJ tree 10	Aproaerema taeniolella		LEATI086-15	TLMF Lep 17471	BOLD:AAE8756	658[0n]	MN805753	Austria
NJ tree 10	Aproaerema taeniolella		LEATJ1454-16	TLMF Lep 19777	BOLD:AAE8756	658[0n]	MN804164	Austria
NJ tree 10	Aproaerema taeniolella		LEASU551-18	TLMF Lep 26387	BOLD:AAE8756	658[0n]	MN804290	France
NJ tree 10	Aproaerema taeniolella		LEASU613-18	TLMF Lep 26449	BOLD:AAE8756	640[0n]	MN803450	Austria
	Aproaerema taeniolella		FBLMW001-10	BC ZSM Lep 28931		219[0n]	MN805515	Germany
NJ tree 10	Aproaerema thaumalea		LEASU199-18	TLMF Lep 25620	BOLD:ADO5854	658[0n]	MN803914	Morocco
NJ tree 10	Aproaerema vinella		GBLAB1189-14	BC ZSM Lep 76909	BOLD:ABV9469	658[0n]	MN804248	Germany
NJ tree 10	Aproaerema vinella		GBLAB1354-14	BC ZSM Lep 82394	BOLD:ABV9469	658[0n]	MN804233	Germany
NJ tree 10	Aproaerema vinella		GBLAB1422-14	BC ZSM Lep 82462	BOLD:ABV9469	658[0n]	MN806542	Germany
NJ tree 10	Aproaerema vinella		GBLAB1521-14	BC ZSM Lep 82656	BOLD:ABV9469	658[0n]	MN804530	Germany
NJ tree 10	Aproaerema vinella		GBLAB1522-14	BC ZSM Lep 83037	BOLD:ABV9469	658[0n]	MN806450	Germany
NJ tree 10	Aproaerema vinella		GBLAB1603-14	BC ZSM Lep 83118	BOLD:ABV9469	658[0n]	MN804581	Germany
NJ tree 10	Aproaerema vinella		GBLAB1604-14	BC ZSM Lep 83119	BOLD:ABV9469	658[0n]	MN804758	Germany
NJ tree 10	Aproaerema vinella		GBLAB1612-14	BC ZSM Lep 83127	BOLD:ABV9469	658[0n]	MN805300	Germany
NJ tree 10	Aproaerema vinella		FGMLF701-15	BC ZSM Lep 85637	BOLD:ABV9469	658[0n]	MN806897	Germany
NJ tree 10	Aproaerema vinella		FGMLG232-15	BC ZSM Lep 89348	BOLD:ABV9469	658[0n]	MN803897	Germany
NJ tree 10	Aproaerema vinella		PHLAH092-12	KLM Lep 00377	BOLD:ABV9469	658[0n]	KX045749	Austria
NJ tree 10	Aproaerema vinella		LEAST1694-18	KLM Lep 12449	BOLD:ABV9469	658[0n]	MN803667	Austria
NJ tree 10	Aproaerema vinella		PHLAG212-12	TLMF Lep 06522	BOLD:ABV9469	658[0n]	MN806309	Austria
NJ tree 10	Aproaerema vinella		LEASU614-18	TLMF Lep 26450	BOLD:ABV9469	658[0n]	MN805432	Austria
NJ tree 10	Aproaerema wormiella		FBLMU575-09	BC ZSM Lep 27225	BOLD:AAK1466	658[0n]	HM422183	Germany
NJ tree 10	Aproaerema wormiella		FGMLB843-13	BC ZSM Lep 71149	BOLD:AAK1466	658[0n]	MN803905	Germany
NJ tree 10	Aproaerema wormiella		FGMLB844-13	BC ZSM Lep 71150	BOLD:AAK1466	658[0n]	MN804980	Germany
NJ tree 10	Aproaerema wormiella		GBLAB1188-14	BC ZSM Lep 76908	BOLD:AAK1466	658[0n]	MN805146	Germany
NJ tree 10	Aproaerema wormiella		GBLAB1344-14	BC ZSM Lep 82384	BOLD:AAK1466	658[0n]	MN804206	Germany
NJ tree 10	Aproaerema wormiella		GBLAB1346-14	BC ZSM Lep 82386	BOLD:AAK1466	658[0n]	MN805385	Germany
NJ tree 10	Aproaerema wormiella		GBLAB1348-14	BC ZSM Lep 82388	BOLD:AAK1466	658[0n]	MN804403	Germany
NJ tree 10	Aproaerema wormiella		GBLAB1411-14	BC ZSM Lep 82451	BOLD:AAK1466	658[0n]	MN804933	Germany
NJ tree 10	Aproaerema wormiella		GBLAB1520-14	BC ZSM Lep 82655	BOLD:AAK1466	658[0n]	MN804722	Germany
NJ tree 10	Aproaerema wormiella		GBLAB1605-14	BC ZSM Lep 83120	BOLD:AAK1466	658[0n]	MN804652	Germany
NJ tree 10	Aproaerema wormiella		PHLAH093-12	KLM Lep 00378	BOLD:AAK1466	658[0n]	KX045469	Austria
NJ tree 10	Aproaerema wormiella		PHLAJ019-13	KLM Lep 00779	BOLD:AAK1466	658[0n]	MN806522	Romania
NJ tree 10	Aproaerema wormiella		PHLAJ491-15	KLM Lep 02866	BOLD:AAK1466	658[0n]	MN804680	Austria
NJ tree 10	Aproaerema wormiella		LEFIE593-10	MM09502	BOLD:AAK1466	658[0n]	HM874316	Finland
NJ tree 10	Aproaerema wormiella		LEKOB015-16	TLMF Lep 21378	BOLD:AAK1466	658[0n]	MN804237	Austria
NJ tree 10	Aproaerema wormiella		LEASS472-17	TLMF Lep 21930	BOLD:AAK1466	658[0n]	MN804937	France
NJ tree 10	Aproaerema wormiella		LEAST331-17	TLMF Lep 22929	BOLD:AAK1466	658[0n]	MN806922	Austria
NJ tree 10	Aproaerema wormiella		LEASU612-18	TLMF Lep 26448	BOLD:AAK1466	653[0n]	MN805156	Austria
NJ tree 10	Aproaerema wormiella		LEASU759-18	TLMF Lep 26595	BOLD:AAK1466	658[0n]	MN803465	Austria
	Aproaerema wormiella		LEFIL655-10	MM18953		307[0n]	MN804890	Finland
NJ tree 9	Argolamprotes micella		FBLMT349-09	BC ZSM Lep 24909	BOLD:AAD2506	629[0n]	GU706915	Germany
NJ tree 9	Argolamprotes micella		FBLMT771-09	BC ZSM Lep 25331	BOLD:AAD2506	658[0n]	GU706914	Germany
NJ tree 9	Argolamprotes micella		FGMLA164-12	BC ZSM Lep 61870	BOLD:AAD2506	658[0n]	MN805780	Germany
NJ tree 9	Argolamprotes micella		FGMLD825-13	BC ZSM Lep 79586	BOLD:AAD2506	623[0n]	MN804735	Germany
NJ tree 9	Argolamprotes micella		LEAST1626-18	KLM Lep 12381	BOLD:AAD2506	658[0n]	MN804832	Austria
NJ tree 9	Argolamprotes micella		LEFIB601-10	MM02315	BOLD:AAD2506	658[0n]	HM871480	Finland
NJ tree 9	Argolamprotes micella		LEFIB939-10	MM03089	BOLD:AAD2506	658[0n]	HM871816	Finland
NJ tree 9	Argolamprotes micella		LEFIA915-10	MM09793	BOLD:AAD2506	658[0n]	HM387051	Finland
NJ tree 9	Argolamprotes micella		LON241-08	NHMO-07030	BOLD:AAD2506	657[0n]	KX049858	Norway
NJ tree 9	Argolamprotes micella		LON1903-15	NHMO-DAR-5423	BOLD:AAD2506	658[0n]	MN804675	Norway
NJ tree 9	Argolamprotes micella		LON3533-16	NHMO-DAR-9477	BOLD:AAD2506	658[0n]	MN804335	Norway
NJ tree 9	Argolamprotes micella		LON3534-16	NHMO-DAR-9478	BOLD:AAD2506	658[0n]	MN804989	Norway
NJ tree 9	Argolamprotes micella		PHLAB077-10	TLMF Lep 00877	BOLD:AAD2506	658[0n]	HQ968251	Italy
NJ tree 9	Argolamprotes micella		PHLAG772-12	TLMF Lep 07451	BOLD:AAD2506	658[0n]	MN804705	Austria
NJ tree 9	Argolamprotes micella		PHLAH427-12	TLMF Lep 08246	BOLD:AAD2506	658[0n]	KM573648	Austria
NJ tree 9	Argolamprotes micella		PHLAI717-13	TLMF Lep 09279	BOLD:AAD2506	658[0n]	MN804769	Austria
NJ tree 9	Argolamprotes micella		LEATE596-13	TLMF Lep 12008	BOLD:AAD2506	658[0n]	MN805670	Italy
NJ tree 11	Aristotelia baltica		LEEUA766-12	KN00009	BOLD:AAZ7113	658[0n]	MN805348	Latvia
NJ tree 11	Aristotelia billii		LECRT120-16	TLMF Lep 21293	BOLD:AAW5816	658[0n]	MN804108	Bulgaria
NJ tree 11	Aristotelia billii		LEASS656-17	TLMF Lep 22304	BOLD:AAW5816	658[95n]	MN804566	France
NJ tree 11	Aristotelia billii		LEGEL132-18	TLMF Lep 24947	BOLD:AAW5816	658[0n]	MN803457	Greece
NJ tree 11	Aristotelia brizella		GBLAB1095-14	BC ZSM Lep 76815	BOLD:AAJ1682	523[0n]	MN806919	Germany
NJ tree 11	Aristotelia brizella		FGMLD762-13	BC ZSM Lep 79523	BOLD:AAJ1682	615[0n]	MN803928	Germany
NJ tree 11	Aristotelia brizella		PHLAI022-12	KLM Lep 00497	BOLD:AAJ1682	584[2n]	MN806518	Greece
NJ tree 11	Aristotelia brizella		LEFIK636-10	MM18211	BOLD:AAJ1682	658[0n]	JF854208	Finland
NJ tree 11	Aristotelia brizella		LEFIK637-10	MM18212	BOLD:AAJ1682	658[0n]	JF854209	Finland
NJ tree 11	Aristotelia brizella		LEFIK638-10	MM18213	BOLD:AAJ1682	658[0n]	JF854210	Finland
NJ tree 11	Aristotelia brizella		LEFIJ2651-15	MM24210	BOLD:AAJ1682	658[0n]	MN805449	Macedonia
NJ tree 11	Aristotelia brizella		LON1887-15	NHMO-DAR-5407	BOLD:AAJ1682	658[0n]	MN805276	Norway
NJ tree 11	Aristotelia brizella		LON3527-16	NHMO-DAR-9471	BOLD:AAJ1682	658[0n]	MN806746	Norway
NJ tree 11	Aristotelia brizella		PHLAB716-10	TLMF Lep 01516	BOLD:AAJ1682	658[0n]	HQ968729	Italy
NJ tree 11	Aristotelia brizella		PHLAB717-10	TLMF Lep 01517	BOLD:AAJ1682	658[0n]	HQ968730	Italy
NJ tree 11	Aristotelia calastomella		LEEUA868-12	KN00111	BOLD:ACB0626	658[0n]	MN805579	Russia
NJ tree 11	Aristotelia calastomella		LEEUA870-12	KN00113	BOLD:ACB0626	658[0n]	MN803628	Russia
NJ tree 11	Aristotelia calastomella		LEEUA871-12	KN00114	BOLD:ACB0626	658[0n]	MN806323	Russia
NJ tree 11	Aristotelia calastomella		LEGEL287-18	TLMF Lep 25233	BOLD:ACB0626	658[0n]	MN806839	Hungary
	Aristotelia calastomella		MPEB010-12	ZMKU-00006	BOLD:ACB0626	407[0n]	MN805587	Ukraine
NJ tree 11	Aristotelia confusella		LASTS560-14	TLMF Lep 15012	BOLD:AAJ1682	658[0n]	MN805733	Bulgaria
NJ tree 11	Aristotelia confusella		PHLAJ381-14	ZMKU-01	BOLD:AAJ1682	635[0n]	MN805358	Ukraine
NJ tree 11	Aristotelia confusella		PHLAJ382-14	ZMKU-02	BOLD:AAJ1682	658[0n]	MN806961	Ukraine
NJ tree 11	Aristotelia decoratella		PHLSA067-11	TLMF Lep 03242	BOLD:AAV9850	658[0n]	JN271102	Spain
NJ tree 11	Aristotelia decurtella	A	PHLAA631-09	TLMF Lep 00671	BOLD:AAJ9936	658[0n]	HM381461	France
NJ tree 11	Aristotelia decurtella	A	PHLAE102-11	TLMF Lep 04322	BOLD:AAJ9936	658[0n]	JN271075	Italy
NJ tree 11	Aristotelia decurtella	A	LEASU458-18	TLMF Lep 25818	BOLD:AAJ9936	658[0n]	MN806677	Austria
NJ tree 11	Aristotelia decurtella	A	LEASU651-18	TLMF Lep 26487	BOLD:AAJ9936	658[0n]	MN807007	Austria
NJ tree 11	Aristotelia decurtella	A	LEASU835-18	TLMF Lep 26671	BOLD:AAJ9936	658[0n]	MN805172	Austria
NJ tree 11	Aristotelia decurtella	B	PHLAI006-12	KLM Lep 00481	BOLD:ABA3199	658[0n]	MN804525	Hungary
NJ tree 11	Aristotelia decurtella	B	PHLAJ025-13	KLM Lep 00785	BOLD:ABA3199	658[0n]	MN804631	Hungary
NJ tree 11	Aristotelia decurtella	B	LEASS211-16	KLM Lep 06006	BOLD:ABA3199	658[0n]	MN804309	Romania
NJ tree 11	Aristotelia decurtella	B	PHLAF121-11	TLMF Lep 05291	BOLD:ABA3199	658[0n]	MN803602	Macedonia
NJ tree 11	Aristotelia decurtella	B	PHLAG828-12	TLMF Lep 07507	BOLD:ABA3199	658[0n]	MN804263	Italy
NJ tree 11	Aristotelia decurtella	B	LEAST875-17	TLMF Lep 24233	BOLD:ABA3199	658[0n]	MN806838	Italy
NJ tree 11	Aristotelia ericinella		FBLMT500-09	BC ZSM Lep 25060	BOLD:AAD9272	658[0n]	GU706909	Germany
NJ tree 11	Aristotelia ericinella		FBLMW535-10	BC ZSM Lep 37826	BOLD:AAD9272	621[0n]	HQ563642	Germany
NJ tree 11	Aristotelia ericinella		FGMLA634-12	BC ZSM Lep 70940	BOLD:AAD9272	658[0n]	MN805569	Germany
NJ tree 11	Aristotelia ericinella		GBLAB1596-14	BC ZSM Lep 83111	BOLD:AAD9272	658[0n]	MN803863	Germany
NJ tree 11	Aristotelia ericinella		FGMLG410-15	BC ZSM Lep 89241	BOLD:AAD9272	658[0n]	MN804065	Germany
NJ tree 11	Aristotelia ericinella		LEFIB243-10	MM00707	BOLD:AAD9272	658[0n]	HM871146	Finland
NJ tree 11	Aristotelia ericinella		LEFIB746-10	MM02590	BOLD:AAD9272	658[0n]	HM871624	Finland
NJ tree 11	Aristotelia ericinella		LEFIF998-10	MM13605	BOLD:AAD9272	658[0n]	HM875679	Finland
NJ tree 11	Aristotelia ericinella		LON1885-15	NHMO-DAR-5405	BOLD:AAD9272	658[0n]	MN806314	Norway
NJ tree 11	Aristotelia ericinella		LON3467-16	NHMO-DAR-9261	BOLD:AAD9272	658[0n]	MN805892	Norway
NJ tree 11	Aristotelia ericinella		LASTS393-14	TLMF Lep 14845	BOLD:AAD9272	658[0n]	KP253679	Austria
	Aristotelia ericinella		FBLMT344-09	BC ZSM Lep 24904		307[0n]	MN803728	Germany
NJ tree 11	Aristotelia frankeniae		PHLSA205-11	TLMF Lep 03855	BOLD:AAV9851	658[0n]	JN271160	Spain
NJ tree 11	Aristotelia frankeniae		LEASU078-18	TLMF Lep 25499	BOLD:AAV9851	658[0n]	MN803731	Spain
NJ tree 11	Aristotelia heliacella		LEFIG756-10	MM15620	BOLD:AAE6658	658[0n]	HQ570408	Finland
NJ tree 11	Aristotelia heliacella		LEFIG757-10	MM15621	BOLD:AAE6658	658[0n]	HQ570409	Finland
NJ tree 11	Aristotelia heliacella		LEFIK635-10	MM18210	BOLD:AAE6658	658[0n]	JX034665	Finland
NJ tree 11	Aristotelia heliacella		PHLAA573-09	TLMF Lep 00613	BOLD:AAE6658	658[0n]	HM425989	Italy
NJ tree 11	Aristotelia heliacella		PHLAA574-09	TLMF Lep 00614	BOLD:AAE6658	614[0n]	HM425990	Italy
NJ tree 11	Aristotelia heliacella		PHLAC672-10	TLMF Lep 02707	BOLD:AAE6658	658[0n]	JF860235	Switzerland
NJ tree 11	Aristotelia heliacella		LEAST155-17	TLMF Lep 22753	BOLD:AAE6658	658[0n]	MN806109	Italy
NJ tree 11	Aristotelia heliacella		LEAST156-17	TLMF Lep 22754	BOLD:AAE6658	658[0n]	MN805319	Italy
NJ tree 11	Aristotelia heliacella		LEAST157-17	TLMF Lep 22755	BOLD:AAE6658	658[0n]	MN805860	Italy
NJ tree 11	Aristotelia heliacella		LEAST869-17	TLMF Lep 24227	BOLD:AAE6658	658[0n]	MN803448	Austria
NJ tree 11	Aristotelia heliacella		LEAST1087-17	TLMF Lep 24445	BOLD:AAE6658	658[0n]	MN804644	Italy
NJ tree 11	Aristotelia heliacella		LEAST1088-17	TLMF Lep 24446	BOLD:AAE6658	658[0n]	MN804954	Italy
NJ tree 11	Aristotelia heliacella		LEAST1091-17	TLMF Lep 24449	BOLD:AAE6658	658[0n]	MN804800	France
NJ tree 11	Aristotelia heliacella		LEAST1092-17	TLMF Lep 24450	BOLD:AAE6658	658[0n]	MN806434	France
NJ tree 11	Aristotelia heliacella		LEASU258-18	TLMF Lep 25679	BOLD:AAE6658	658[0n]	MN805833	Italy
NJ tree 11	Aristotelia heliacella		LEASU259-18	TLMF Lep 25680	BOLD:AAE6658	658[0n]	MN804323	Italy
	Aristotelia heliacella		LEAST1089-17	TLMF Lep 24447	BOLD:AAE6658	359[0n]	MN806341	Italy
NJ tree 11	Aristotelia mirabilis		LEEUA765-12	KN00008	BOLD:ACB0949	630[0n]	MN803634	Russia
NJ tree 11	Aristotelia montarcella		LEASU147-18	TLMF Lep 25568	BOLD:ADN3894	564[1n]	MN805484	Spain
NJ tree 11	Aristotelia pancaliella		LEASU148-18	TLMF Lep 25569		658[200n]	MN803668	Turkey
NJ tree 11	Aristotelia sp. 1		COLFH950-15	MM24722	BOLD:ABV2430	658[0n]	MN804325	Spain
NJ tree 11	Aristotelia sp. 1		LEGEL036-18	TLMF Lep 25010	BOLD:ABV2430	658[0n]	MN805862	Spain
NJ tree 11	Aristotelia sp. 10		LEGEL259-18	TLMF Lep 25205	BOLD:ADL8769	658[0n]	MN804712	Spain
NJ tree 11	Aristotelia sp. 11		LEGEL131-18	TLMF Lep 24946	BOLD:ADL8520	658[0n]	MN803713	Italy
NJ tree 11	Aristotelia sp. 11		LEGEL260-18	TLMF Lep 25206	BOLD:ADL8520	658[0n]	MN806564	Croatia
NJ tree 11	Aristotelia sp. 12		LEGEL002-18	TLMF Lep 24949	BOLD:ADL9120	658[0n]	MN803508	Italy
NJ tree 11	Aristotelia sp. 2		PHLSA058-11	TLMF Lep 03233	BOLD:AAV7599	658[0n]	JN271097-SUPPRESSED	Spain
NJ tree 11	Aristotelia sp. 2		PHLSA059-11	TLMF Lep 03234	BOLD:AAV7599	658[0n]	JN271098-SUPPRESSED	Spain
NJ tree 11	Aristotelia sp. 3		LEATE491-13	TLMF Lep 11903	BOLD:ACK0360	637[0n]	MN803929	Italy
NJ tree 11	Aristotelia sp. 3		LEATE842-13	TLMF Lep 12254	BOLD:ACK0360	658[0n]	MN806217	Italy
NJ tree 11	Aristotelia sp. 3		LECRT122-16	TLMF Lep 21295	BOLD:ACK0360	658[0n]	MN803664	Bulgaria
NJ tree 11	Aristotelia sp. 3		LEGEL001-18	TLMF Lep 24948	BOLD:ACK0360	658[0n]	MN805556	Bulgaria
NJ tree 11	Aristotelia sp. 4		LEAST874-17	TLMF Lep 24232	BOLD:ADK9648	646[0n]	MN806038	Slovenia
NJ tree 11	Aristotelia sp. 5		LEASS216-16	KLM Lep 06011	BOLD:ADC8189	658[0n]	MN806659	Romania
NJ tree 11	Aristotelia sp. 6		PHLAI026-12	KLM Lep 00501	BOLD:ACC2990	623[0n]	MN806364	Greece
NJ tree 11	Aristotelia sp. 6		PHLAJ007-13	KLM Lep 00767	BOLD:ACC2990	658[0n]	MN805979	Greece
NJ tree 11	Aristotelia sp. 6		LEAST873-17	TLMF Lep 24231	BOLD:ACC2990	658[0n]	MN804469	Italy
NJ tree 11	Aristotelia sp. 7		PHLSA060-11	TLMF Lep 03235	BOLD:AAU2122	658[0n]	JN271099-SUPPRESSED	Spain
NJ tree 11	Aristotelia sp. 7		PHLSA061-11	TLMF Lep 03236	BOLD:AAU2122	639[0n]	JN271100-SUPPRESSED	Spain
NJ tree 11	Aristotelia sp. 7		LEASS646-17	TLMF Lep 22294	BOLD:AAU2122	658[0n]	MN805486	Spain
NJ tree 11	Aristotelia sp. 7		LEASU034-18	TLMF Lep 25455	BOLD:AAU2122	658[0n]	MN805278	Spain
NJ tree 11	Aristotelia sp. 7		LEASU035-18	TLMF Lep 25456	BOLD:AAU2122	658[0n]	MN805744	Spain
NJ tree 11	Aristotelia sp. 8		LEASV368-19	TLMF Lep 27120	BOLD:ADY0927	604[0n]	MN806716	Spain
NJ tree 11	Aristotelia sp. 9		LEAST1814-18	TLMF Lep 25050	BOLD:ADM4599	632[0n]	MN804982	Italy
NJ tree 11	Aristotelia sp. 9		LEASU027-18	TLMF Lep 25448	BOLD:ADM4599	658[0n]	MN805059	Italy
NJ tree 11	Aristotelia staticella		LEASU149-18	TLMF Lep 25570	BOLD:ADS0089	658[89n]	MN806395	France
NJ tree 11	Aristotelia subdecurtella	A	LEFIJ637-10	MM17262	BOLD:AAP7516	658[0n]	JF853735	Finland
NJ tree 11	Aristotelia subdecurtella	A	LEFIJ939-10	MM17564	BOLD:AAP7516	658[0n]	KX041210	Finland
NJ tree 11	Aristotelia subdecurtella	B	FGMLA754-12	BC ZSM Lep 70775	BOLD:AAP7515	658[0n]	MN803547	Germany
NJ tree 11	Aristotelia subdecurtella	B	LEFIK634-10	MM18209	BOLD:AAP7515	658[0n]	JF854207	Finland
NJ tree 11	Aristotelia subdecurtella	B	LEFIJ2235-14	MM23415	BOLD:AAP7515	658[0n]	MN805198	Finland
NJ tree 11	Aristotelia subdecurtella	B	LEFIJ4521-16	MM25297	BOLD:AAP7515	658[0n]	MN806032	Finland
NJ tree 11	Aristotelia subdecurtella	B	PHLAD598-11	TLMF Lep 03773	BOLD:AAP7515	658[0n]	JN271024	Italy
NJ tree 11	Aristotelia subdecurtella	B	LEATI137-15	TLMF Lep 17522	BOLD:AAP7515	658[0n]	MN804120	Italy
NJ tree 11	Aristotelia subdecurtella	B	LEAST876-17	TLMF Lep 24234	BOLD:AAP7515	658[0n]	MN806135	Italy
NJ tree 11	Aristotelia subdecurtella	B	LEASU1014-18	TLMF Lep 26850	BOLD:AAP7515	658[0n]	MN806833	Austria
NJ tree 11	Aristotelia subericinella		LEASU362-18	TLMF Lep 25722	BOLD:ADR8914	658[0n]	MN806676	Austria
NJ tree 11	Aristotelia subericinella		LEASU363-18	TLMF Lep 25723	BOLD:ADR8914	546[0n]	MN806308	Austria
NJ tree 12	Aroga aristotelis		PHLAA627-09	TLMF Lep 00667	BOLD:AAK0049	658[0n]	HM426030	France
NJ tree 12	Aroga balcanicola		LEEUA489-11	MM20548	BOLD:AAZ9708	658[0n]	KX047818	Greece
NJ tree 12	Aroga flavicomella	A	LEAST1665-18	KLM Lep 12420	BOLD:ADF8457	658[0n]	MN805472	Austria
NJ tree 12	Aroga flavicomella	A	PHLAH266-12	TLMF Lep 07705	BOLD:ADF8457	658[0n]	MN805323	Italy
NJ tree 12	Aroga flavicomella	B	FGMLB006-13	BC ZSM Lep 70787	BOLD:ADF8456	605[1n]	MN806488	Germany
NJ tree 12	Aroga flavicomella	B	GBLAB1437-14	BC ZSM Lep 82572	BOLD:ADF8456	658[0n]	MN803895	Germany
NJ tree 12	Aroga flavicomella	B	LEASU729-18	TLMF Lep 26565	BOLD:ADF8456	658[0n]	MN805240	Austria
NJ tree 12	Aroga flavicomella	C	LEATF353-14	TLMF Lep 13665	BOLD:ADF8328	658[0n]	MN804136	Austria
NJ tree 12	Aroga flavicomella	C	LEATF354-14	TLMF Lep 13666	BOLD:ADF8328	658[0n]	MN805497	Austria
NJ tree 12	Aroga flavicomella	D	PHLAD591-11	TLMF Lep 03766	BOLD:AAV9856	658[0n]	JN271018	Italy
NJ tree 12	Aroga flavicomella	D	LEATE294-13	TLMF Lep 11706	BOLD:AAV9856	658[0n]	MN803901	Italy
NJ tree 12	Aroga pascuicola		LEGEL174-18	TLMF Lep 24863	BOLD:ADL6412	658[0n]	MN803812	Italy
NJ tree 12	Aroga pascuicola		LEGEL166-18	TLMF Lep 25039	BOLD:ADL6412	658[0n]	MN804614	France
NJ tree 12	Aroga temporariella		LEGEL175-18	TLMF Lep 24864	BOLD:ADL7754	658[0n]	MN804083	France
NJ tree 12	Aroga temporariella		LEASU036-18	TLMF Lep 25457	BOLD:ADL7754	551[0n]	MN806025	Spain
NJ tree 12	Aroga velocella	A	GBLAB459-13	BC ZSM Lep 72760	BOLD:AAC7813	634[0n]	MN806828	Germany
NJ tree 12	Aroga velocella	A	FGMLD347-13	BC ZSM Lep 79108	BOLD:AAC7813	658[0n]	MN804470	Germany
NJ tree 12	Aroga velocella	A	GBLAF692-14	BC ZSM Lep 82778	BOLD:AAC7813	658[0n]	MN804729	Germany
NJ tree 12	Aroga velocella	A	FGMLF250-15	BC ZSM Lep 85281	BOLD:AAC7813	658[0n]	MN804704	Germany
NJ tree 12	Aroga velocella	A	FGMLH356-16	BC ZSM Lep 94887	BOLD:AAC7813	658[0n]	MN806699	Germany
NJ tree 12	Aroga velocella	A	LEAST1666-18	KLM Lep 12421	BOLD:AAC7813	658[0n]	MN804183	Austria
NJ tree 12	Aroga velocella	A	LEFIB751-10	MM02598	BOLD:AAC7813	658[0n]	HM871629	Finland
NJ tree 12	Aroga velocella	A	LEFIJ093-10	MM06571	BOLD:AAC7813	658[0n]	JF853440	Finland
NJ tree 12	Aroga velocella	A	LEFIE425-10	MM09036	BOLD:AAC7813	658[0n]	HM874149	Finland
NJ tree 12	Aroga velocella	A	LEFIF456-10	MM11947	BOLD:AAC7813	658[0n]	HM875141	Finland
NJ tree 12	Aroga velocella	A	LEFIG236-10	MM14147	BOLD:AAC7813	658[0n]	HM875915	Finland
NJ tree 12	Aroga velocella	A	LEFIJ2683-15	MM24222	BOLD:AAC7813	658[0n]	MN806898	Bulgaria
NJ tree 12	Aroga velocella	A	LON2007-15	NHMO-DAR-5527	BOLD:AAC7813	658[0n]	MN804310	Norway
NJ tree 12	Aroga velocella	A	LON2008-15	NHMO-DAR-5528	BOLD:AAC7813	658[0n]	MN804724	Norway
NJ tree 12	Aroga velocella	A	PHLAH547-12	TLMF Lep 08366	BOLD:AAC7813	658[0n]	MN804428	Italy
NJ tree 12	Aroga velocella	A	LEATI144-15	TLMF Lep 17529	BOLD:AAC7813	658[0n]	MN804920	Italy
NJ tree 12	Aroga velocella	A	LEAST407-17	TLMF Lep 23005	BOLD:AAC7813	658[0n]	MN803956	Austria
NJ tree 12	Aroga velocella	A	LEAST940-17	TLMF Lep 24298	BOLD:AAC7813	658[0n]	MN806367	Austria
NJ tree 12	Aroga velocella	A	LEASU928-18	TLMF Lep 26764	BOLD:AAC7813	614[0n]	MN803990	Austria
NJ tree 12	Aroga velocella	B	FBLMT852-09	BC ZSM Lep 25412	BOLD:ACJ5010	658[0n]	HM391779	Germany
NJ tree 12	Aroga velocella	B	FBLMV706-09	BC ZSM Lep 28686	BOLD:ACJ5010	658[0n]	GU707259	Germany
NJ tree 12	Aroga velocella	B	FGMLF851-15	BC ZSM Lep 87782	BOLD:ACJ5010	658[0n]	MN806304	Germany
NJ tree 12	Aroga velocella	C	FGMLB284-13	BC ZSM Lep 72490	BOLD:ACJ5279	658[0n]	MN805482	Germany
NJ tree 13	Athrips amoenella	A	ABOLA379-14	TLMF Lep 15401	BOLD:ACR3436	658[0n]	MN806820	Italy
NJ tree 13	Athrips amoenella	B	LEAST935-17	TLMF Lep 24293	BOLD:ADK9309	658[0n]	MN803520	Austria
NJ tree 13	Athrips amoenella	B	LEAST936-17	TLMF Lep 24294	BOLD:ADK9309	658[0n]	MN804439	Austria
NJ tree 13	Athrips amoenella	B	LEAST937-17	TLMF Lep 24295	BOLD:ADK9309	658[0n]	MN805913	Austria
NJ tree 13	Athrips amoenella	C	LEFIK141-10	MM17716	BOLD:AAU5392	658[3n]	JN270949	Finland
NJ tree 13	Athrips amoenella	C	LEFIK142-10	MM17717	BOLD:AAU5392	658[0n]	JN270950	Finland
NJ tree 13	Athrips amoenella	D	PHLAH089-12	KLM Lep 00374	BOLD:ACF0469	647[0n]	KX047582	Austria
NJ tree 13	Athrips amoenella	E	LON1436-14	NHMO-DAR-4017	BOLD:ABW2239	658[0n]	MN805916	Norway
NJ tree 13	Athrips amoenella	E	LON2393-15	NHMO-DAR-6104	BOLD:ABW2239	658[0n]	MN805546	Norway
NJ tree 13	Athrips amoenella	E	LON3571-16	NHMO-DAR-9515	BOLD:ABW2239	658[0n]	MN804560	Norway
NJ tree 13	Athrips amoenella	E	PHLAG454-12	TLMF Lep 06848	BOLD:ABW2239	658[0n]	MN804598	Italy
NJ tree 13	Athrips aquila		LEASU184-18	TLMF Lep 25605	BOLD:ADO3593	658[0n]	MN805045	Russia
NJ tree 13	Athrips bidzilyai		LEEUA777-12	KN00020	BOLD:ACB0731	658[0n]	MN805784	Russia
NJ tree 13	Athrips bidzilyai		LEGEL315-18	TLMF Lep 25261	BOLD:ACB0731	658[0n]	MN805736	Russia
NJ tree 13	Athrips fagoniae		LEASU079-18	TLMF Lep 25500	BOLD:ADM8377	658[0n]	MN803684	Spain
NJ tree 13	Athrips mouffetella		FBLMT454-09	BC ZSM Lep 25014	BOLD:AAC9993	658[0n]	GU706905	Germany
NJ tree 13	Athrips mouffetella		FBLMT455-09	BC ZSM Lep 25015	BOLD:AAC9993	658[0n]	GU706904	Germany
NJ tree 13	Athrips mouffetella		FBLMT665-09	BC ZSM Lep 25225	BOLD:AAC9993	658[0n]	GU706907	Germany
NJ tree 13	Athrips mouffetella		FGMLA445-12	BC ZSM Lep 70371	BOLD:AAC9993	658[0n]	MN804694	Germany
NJ tree 13	Athrips mouffetella		FGMLA591-12	BC ZSM Lep 70897	BOLD:AAC9993	658[0n]	MN805343	Germany
NJ tree 13	Athrips mouffetella		GBLAC795-13	BC ZSM Lep 77561	BOLD:AAC9993	658[0n]	MN806543	Germany
NJ tree 13	Athrips mouffetella		GBLAD414-14	BC ZSM Lep 77940	BOLD:AAC9993	658[0n]	MN805805	Germany
NJ tree 13	Athrips mouffetella		GBLAB866-13	BC ZSM Lep 78391	BOLD:AAC9993	658[0n]	MN803600	Germany
NJ tree 13	Athrips mouffetella		GBLAB906-13	BC ZSM Lep 78431	BOLD:AAC9993	658[0n]	MN804446	Germany
NJ tree 13	Athrips mouffetella		GBLAD692-14	BC ZSM Lep 84203	BOLD:AAC9993	649[0n]	MN804232	Germany
NJ tree 13	Athrips mouffetella		GWORB3722-14	BC ZSM Lep 84564	BOLD:AAC9993	658[0n]	MN805314	Germany
NJ tree 13	Athrips mouffetella		LEAST1677-18	KLM Lep 12432	BOLD:AAC9993	658[0n]	MN807013	Austria
NJ tree 13	Athrips mouffetella		LEFIC849-10	MM05061	BOLD:AAC9993	658[0n]	HM872667	Finland
NJ tree 13	Athrips mouffetella		LEFIA899-10	MM09777	BOLD:AAC9993	658[0n]	HM387035	Finland
NJ tree 13	Athrips mouffetella		LEFIE736-10	MM09836	BOLD:AAC9993	658[0n]	HM874456	Finland
NJ tree 13	Athrips mouffetella		LON261-08	NHMO-07050	BOLD:AAC9993	657[0n]	KX049981	Norway
NJ tree 13	Athrips mouffetella		LON2014-15	NHMO-DAR-5534	BOLD:AAC9993	658[0n]	MN805501	Norway
NJ tree 13	Athrips mouffetella		PHLAC213-10	TLMF Lep 02248	BOLD:AAC9993	658[0n]	JF859824	Italy
NJ tree 13	Athrips mouffetella		PHLAG629-12	TLMF Lep 07308	BOLD:AAC9993	658[0n]	MN804030	Austria
NJ tree 13	Athrips mouffetella		PHLAI667-13	TLMF Lep 09229	BOLD:AAC9993	658[0n]	MN803597	Austria
NJ tree 13	Athrips mouffetella		LEATA438-13	TLMF Lep 10045	BOLD:AAC9993	658[0n]	KM573443	Austria
NJ tree 13	Athrips mouffetella		LEATE621-13	TLMF Lep 12033	BOLD:AAC9993	658[0n]	MN803711	Italy
NJ tree 13	Athrips mouffetella		LEATJ951-15	TLMF Lep 18811	BOLD:AAC9993	658[0n]	MN804269	Austria
NJ tree 13	Athrips nigricostella		PHLAI002-12	KLM Lep 00477	BOLD:AAY7867	630[0n]	MN804889	Hungary
NJ tree 13	Athrips nigricostella		LEASU730-18	TLMF Lep 26566	BOLD:AAY7867	642[0n]	MN805554	Austria
NJ tree 13	Athrips patockai		LEGEL202-18	TLMF Lep 25148	BOLD:ACG8916	456[0n]	MN805996	Slovakia
NJ tree 13	Athrips polymaculella		LEEUA872-12	KN00115	BOLD:ACB0649	658[0n]	MN805273	Russia
NJ tree 13	Athrips polymaculella		LEEUA873-12	KN00116	BOLD:ACB0649	658[0n]	MN803834	Russia
NJ tree 13	Athrips polymaculella		LEEUA874-12	KN00117	BOLD:ACB0649	658[0n]	MN803738	Russia
NJ tree 13	Athrips pruinosella		FGMLC003-13	BC ZSM Lep 76199	BOLD:AAD2577	637[0n]	MN805008	Germany
NJ tree 13	Athrips pruinosella		FGMLI425-17	BC ZSM Lep 95621	BOLD:AAD2577	658[0n]	MN804987	Germany
NJ tree 13	Athrips pruinosella		FGMLI439-17	BC ZSM Lep 95635	BOLD:AAD2577	658[0n]	MN806858	Germany
NJ tree 13	Athrips pruinosella		FGMLI444-17	BC ZSM Lep 95640	BOLD:AAD2577	658[0n]	MN803962	Germany
NJ tree 13	Athrips pruinosella		FGMLI451-17	BC ZSM Lep 95647	BOLD:AAD2577	658[0n]	MN803780	Germany
NJ tree 13	Athrips pruinosella		FGMLI360-17	BC ZSM Lep 95746	BOLD:AAD2577	658[0n]	MN803745	Germany
NJ tree 13	Athrips pruinosella		FGMLI361-17	BC ZSM Lep 95747	BOLD:AAD2577	658[0n]	MN804477	Germany
NJ tree 13	Athrips pruinosella		FGMLI363-17	BC ZSM Lep 95749	BOLD:AAD2577	658[1n]	MN805448	Germany
NJ tree 13	Athrips pruinosella		FGMLI195-17	BC ZSM Lep 95771	BOLD:AAD2577	658[0n]	MN805422	Germany
NJ tree 13	Athrips pruinosella		FGMLI229-17	BC ZSM Lep 95805	BOLD:AAD2577	658[2n]	MN804859	Germany
NJ tree 13	Athrips pruinosella		FGMLI231-17	BC ZSM Lep 95807	BOLD:AAD2577	600[3n]	MN803657	Germany
NJ tree 13	Athrips pruinosella		FGMLI001-17	BC ZSM Lep 95862	BOLD:AAD2577	658[0n]	MN804546	Germany
NJ tree 13	Athrips pruinosella		FGMLI008-17	BC ZSM Lep 95869	BOLD:AAD2577	613[0n]	MN806060	Germany
NJ tree 13	Athrips pruinosella		FGMLI063-17	BC ZSM Lep 95924	BOLD:AAD2577	658[0n]	MN806648	Germany
NJ tree 13	Athrips pruinosella		FGMLI064-17	BC ZSM Lep 95925	BOLD:AAD2577	658[0n]	MN803714	Germany
NJ tree 13	Athrips pruinosella		FGMLI072-17	BC ZSM Lep 95933	BOLD:AAD2577	613[0n]	MN804484	Germany
NJ tree 13	Athrips pruinosella		FGMLI075-17	BC ZSM Lep 95936		658[0n]	MN803719	Germany
NJ tree 13	Athrips pruinosella		FGMLI508-17	BC ZSM Lep 95989	BOLD:AAD2577	658[0n]	MN805738	Germany
NJ tree 13	Athrips pruinosella		FGMLI567-17	BC ZSM Lep 96048	BOLD:AAD2577	601[0n]	MN804453	Germany
NJ tree 13	Athrips pruinosella		PHLAJ290-14	KLM Lep 01905	BOLD:AAD2577	614[0n]	MG522515	Austria
NJ tree 13	Athrips pruinosella		PHLAJ294-14	KLM Lep 01909	BOLD:AAD2577	614[0n]	MG522403	Austria
NJ tree 13	Athrips pruinosella		LEFIC321-10	MM03825	BOLD:AAD2577	658[0n]	HM872165	Finland
NJ tree 13	Athrips pruinosella		LEFIA797-10	MM04151	BOLD:AAD2577	658[1n]	HM386938	Finland
NJ tree 13	Athrips pruinosella		LEFIA798-10	MM04152	BOLD:AAD2577	629[0n]	HM386939	Finland
NJ tree 13	Athrips pruinosella		LON103-08	NHMO-06103	BOLD:AAD2577	657[0n]	KX049185	Norway
NJ tree 13	Athrips pruinosella		LON1454-14	NHMO-DAR-4035	BOLD:AAD2577	658[0n]	MN806608	Norway
NJ tree 13	Athrips pruinosella		LON1455-14	NHMO-DAR-4036	BOLD:AAD2577	658[3n]	MN804000	Norway
NJ tree 13	Athrips pruinosella		LEGEL314-18	TLMF Lep 25260	BOLD:AAD2577	658[95n]	MN803700	Russia
NJ tree 13	Athrips pruinosella		LEASV305-19	TLMF Lep 27057	BOLD:AAD2577	620[0n]	MN803462	France
NJ tree 13	Athrips rancidella	A	ODOPE390-11	BC ZSM Lep 53166	BOLD:AAD2618	658[0n]	KX045861	Germany
NJ tree 13	Athrips rancidella	A	FGMLA143-12	BC ZSM Lep 61849	BOLD:AAD2618	658[0n]	MN804372	Germany
NJ tree 13	Athrips rancidella	A	FGMLD264-13	BC ZSM Lep 75985	BOLD:AAD2618	658[0n]	MN806022	Germany
NJ tree 13	Athrips rancidella	A	GBLAB1547-14	BC ZSM Lep 83062	BOLD:AAD2618	658[0n]	MN805618	Germany
NJ tree 13	Athrips rancidella	A	FGMLF057-15	BC ZSM Lep 87653	BOLD:AAD2618	658[0n]	MN804853	Germany
NJ tree 13	Athrips rancidella	A	FGMLF836-15	BC ZSM Lep 87767	BOLD:AAD2618	658[0n]	MN804780	Germany
NJ tree 13	Athrips rancidella	A	FGMLF837-15	BC ZSM Lep 87768	BOLD:AAD2618	658[0n]	MN804715	Germany
NJ tree 13	Athrips rancidella	A	FGMLF838-15	BC ZSM Lep 87769	BOLD:AAD2618	658[0n]	MN805665	Germany
NJ tree 13	Athrips rancidella	A	GMGMM1503-14	BIOUG17379-F02	BOLD:AAD2618	588[0n]	MN804739	Germany
NJ tree 13	Athrips rancidella	A	LEAST1676-18	KLM Lep 12431	BOLD:AAD2618	658[0n]	MN803906	Austria
NJ tree 13	Athrips rancidella	A	ABOLB230-15	TLMF Lep 17235	BOLD:AAD2618	658[0n]	MN805011	Austria
NJ tree 13	Athrips rancidella	A	ABOLB239-15	TLMF Lep 17244	BOLD:AAD2618	658[0n]	MN805256	Austria
NJ tree 13	Athrips rancidella	A	DEEUR1019-16	TLMF Lep 19449	BOLD:AAD2618	658[0n]	MN805865	Austria
NJ tree 13	Athrips rancidella	A	LEASU032-18	TLMF Lep 25453	BOLD:AAD2618	655[0n]	MN805352	Spain
NJ tree 13	Athrips rancidella	A	LEASU663-18	TLMF Lep 26499	BOLD:AAD2618	658[0n]	MN806669	Austria
NJ tree 13	Athrips rancidella	B	LECRT183-16	TLMF Lep 21356	BOLD:ADE9737	658[0n]	MN806447	Greece
NJ tree 13	Athrips spiraeae		LEEUA860-12	KN00103	BOLD:AAD2577	658[0n]	MN806358	Russia
NJ tree 13	Athrips spiraeae		LEEUA863-12	KN00106	BOLD:AAD2577	658[2n]	MN803857	Russia
NJ tree 13	Athrips spiraeae		LEGEL316-18	TLMF Lep 25262	BOLD:AAD2577	658[0n]	MN804026	Russia
NJ tree 13	Athrips stepposa		LEASU182-18	TLMF Lep 25603	BOLD:ADO4433	658[0n]	MN806689	Russia
NJ tree 13	Athrips tetrapunctella		LEFIB597-10	MM02311	BOLD:AAF5922	633[0n]	HM871476	Finland
NJ tree 13	Athrips tetrapunctella		LEFIB598-10	MM02312	BOLD:AAF5922	658[0n]	HM871477	Finland
NJ tree 13	Athrips tetrapunctella		LEFIC390-10	MM03928	BOLD:AAF5922	658[0n]	HM872233	Finland
	Athrips tetrapunctella		LON1459-14	NHMO-DAR-4040	BOLD:AAF5922	407[0n]	MN803739	Norway
NJ tree 13	Athrips thymifoliella		LEASU183-18	TLMF Lep 25604	BOLD:ADO4434	658[0n]	MN806529	Spain
NJ tree 14	Atremaea lonchoptera		LEATH649-14	TLMF Lep 15861	BOLD:ACR3301	658[0n]	MN805785	Italy
NJ tree 14	Atremaea lonchoptera		LEATH650-14	TLMF Lep 15862	BOLD:ACR3301	658[0n]	MN805491	Italy
NJ tree 15	Brachmia blandella		FBLMT471-09	BC ZSM Lep 25031	BOLD:AAD2457	658[0n]	GU706896	Germany
NJ tree 15	Brachmia blandella		FBLMT472-09	BC ZSM Lep 25032	BOLD:AAD2457	658[0n]	GU706895	Germany
NJ tree 15	Brachmia blandella		FBLMT620-09	BC ZSM Lep 25180	BOLD:AAD2457	658[0n]	GU706893	Germany
NJ tree 15	Brachmia blandella		FBLMU016-09	BC ZSM Lep 25526	BOLD:AAD2457	658[0n]	GU707221	Germany
NJ tree 15	Brachmia blandella		FBLMU588-09	BC ZSM Lep 27238	BOLD:AAD2457	658[0n]	GU707248	Germany
NJ tree 15	Brachmia blandella		FGMLC031-13	BC ZSM Lep 76227	BOLD:AAD2457	658[0n]	MN805439	Germany
NJ tree 15	Brachmia blandella		FGMLF617-15	BC ZSM Lep 77288	BOLD:AAD2457	658[0n]	MN804191	Germany
NJ tree 15	Brachmia blandella		GBLAB888-13	BC ZSM Lep 78413	BOLD:AAD2457	658[0n]	MN806706	Germany
NJ tree 15	Brachmia blandella		GBLAB890-13	BC ZSM Lep 78415	BOLD:AAD2457	658[0n]	MN803998	Germany
NJ tree 15	Brachmia blandella		GBLAD688-14	BC ZSM Lep 84199	BOLD:AAD2457	658[0n]	MN805747	Germany
NJ tree 15	Brachmia blandella		LEAST1486-18	KLM Lep 08821	BOLD:AAD2457	658[0n]	MN804678	Austria
NJ tree 15	Brachmia blandella		LEASV041-18	KLM Lep 14252	BOLD:AAD2457	658[0n]	MN805163	Austria
NJ tree 15	Brachmia blandella		LEASV203-19	KLM Lep 14414	BOLD:AAD2457	642[0n]	MN806031	Austria
NJ tree 15	Brachmia blandella		LEFIE302-10	MM08656	BOLD:AAD2457	658[0n]	HM874028	Finland
NJ tree 15	Brachmia blandella		LEFIK007-10	MM17582	BOLD:AAD2457	658[0n]	KM573094	Finland
NJ tree 15	Brachmia blandella		LEFIK678-10	MM18253	BOLD:AAD2457	658[0n]	JF854246	Finland
NJ tree 15	Brachmia blandella		PHLAD639-11	TLMF Lep 03814	BOLD:AAD2457	627[0n]	JN266699	Italy
NJ tree 15	Brachmia blandella		PHLAH384-12	TLMF Lep 08203	BOLD:AAD2457	658[0n]	KM572536	Austria
NJ tree 15	Brachmia blandella		PHLAH647-12	TLMF Lep 08466	BOLD:AAD2457	658[0n]	KM573274	Austria
NJ tree 15	Brachmia blandella		LEATF182-14	TLMF Lep 13494	BOLD:AAD2457	658[0n]	MN806576	Austria
NJ tree 15	Brachmia blandella		ABOLB208-15	TLMF Lep 17213	BOLD:AAD2457	658[0n]	MN806355	Austria
NJ tree 15	Brachmia blandella		ABOLB240-15	TLMF Lep 17245	BOLD:AAD2457	658[0n]	MN806986	Austria
NJ tree 15	Brachmia blandella		LEATI279-15	TLMF Lep 17664	BOLD:AAD2457	614[0n]	MN804214	Austria
NJ tree 15	Brachmia blandella		LEAST357-17	TLMF Lep 22955	BOLD:AAD2457	658[0n]	MN805504	Austria
NJ tree 15	Brachmia blandella		LEASU478-18	TLMF Lep 25838	BOLD:AAD2457	658[0n]	MN803892	Austria
NJ tree 15	Brachmia blandella		LEASU1065-18	TLMF Lep 26901	BOLD:AAD2457	658[0n]	MN806415	Austria
NJ tree 15	Brachmia dimidiella	A	PHLAE101-11	TLMF Lep 04321	BOLD:AAU2903	658[0n]	JN266709	Italy
NJ tree 15	Brachmia dimidiella	B	FGMLA289-12	BC ZSM Lep 63800	BOLD:ACK6536	658[0n]	MN804457	Germany
NJ tree 15	Brachmia dimidiella	B	FGMLD830-13	BC ZSM Lep 79591	BOLD:ACK6536	658[0n]	MN806183	Germany
NJ tree 15	Brachmia dimidiella	C	LEFIC448-10	MM04007	BOLD:AAF6101	648[0n]	HM872282	Finland
NJ tree 15	Brachmia dimidiella	C	LEFIC449-10	MM04008	BOLD:AAF6101	647[0n]	HM872283	Finland
NJ tree 15	Brachmia dimidiella	C	LEFID829-10	MM06945	BOLD:AAF6101	658[0n]	HM873586	Finland
NJ tree 15	Brachmia dimidiella	C	PHLAF124-11	TLMF Lep 05294	BOLD:AAF6101	658[0n]	MN806260	Macedonia
NJ tree 15	Brachmia dimidiella	C	LEATI109-15	TLMF Lep 17494	BOLD:AAF6101	632[0n]	MN805200	Austria
	Brachmia dimidiella		PHLAE417-11	TLMF Lep 04542		307[0n]	MN804838	Austria
NJ tree 15	Brachmia inornatella		FGMLA605-12	BC ZSM Lep 70911	BOLD:AAI8301	658[0n]	MN803472	Germany
NJ tree 15	Brachmia inornatella		FGMLB851-13	BC ZSM Lep 71157	BOLD:AAI8301	658[0n]	MN803656	Germany
NJ tree 15	Brachmia inornatella		FGMLH329-16	BC ZSM Lep 94860	BOLD:AAI8301	658[0n]	MN804213	Germany
NJ tree 15	Brachmia inornatella		LEFIG785-10	MM15649	BOLD:AAI8301	658[0n]	HM876437	Finland
NJ tree 15	Brachmia inornatella		LEFIJ654-10	MM17279	BOLD:AAI8301	658[0n]	JF853749	Finland
NJ tree 15	Brachmia inornatella		LEFIK005-10	MM17580	BOLD:AAI8301	658[0n]	JF853913	Finland
NJ tree 15	Brachmia inornatella		LEFIK006-10	MM17581	BOLD:AAI8301	658[0n]	KM573173	Finland
NJ tree 15	Brachmia inornatella		LON2098-15	NHMO-DAR-5618	BOLD:AAI8301	658[0n]	MN805781	Sweden
NJ tree 15	Brachmia inornatella		LEATC510-13	TLMF Lep 12492	BOLD:AAI8301	658[0n]	KM572615	Austria
NJ tree 15	Brachmia inornatella		LEATC511-13	TLMF Lep 12493	BOLD:AAI8301	618[0n]	KM573175	Austria
	Brachmia inornatella		FBLMT470-09	BC ZSM Lep 25030		307[0n]	MN805888	Germany
NJ tree 15	Brachmia procursella		LEAST954-17	TLMF Lep 24312	BOLD:ADK8841	546[0n]	MN803549	Austria
NJ tree 15	Brachmia sp. 1		LEAST1728-18	TLMF Lep 25344	BOLD:ADM5065	620[0n]	MN805967	Greece
NJ tree 16	Bryotropha affinis		FBLMT380-09	BC ZSM Lep 24940	BOLD:AAC3323	658[0n]	HQ955170	Germany
NJ tree 16	Bryotropha affinis		FBLMV889-09	BC ZSM Lep 28869	BOLD:AAC3323	658[0n]	HQ955483	Germany
NJ tree 16	Bryotropha affinis		FBLMV895-09	BC ZSM Lep 28875	BOLD:AAC3323	658[0n]	GU707351	Germany
NJ tree 16	Bryotropha affinis		FBLMV897-09	BC ZSM Lep 28877	BOLD:AAC3323	658[0n]	HQ955486	Germany
NJ tree 16	Bryotropha affinis		FBLMV899-09	BC ZSM Lep 28879	BOLD:AAC3323	651[0n]	GU707352	Germany
NJ tree 16	Bryotropha affinis		FBLMW461-10	BC ZSM Lep 37562	BOLD:AAC3323	658[0n]	HQ955609	Germany
NJ tree 16	Bryotropha affinis		FBLMW620-10	BC ZSM Lep 38006	BOLD:AAC3323	658[0n]	HQ955651	Germany
NJ tree 16	Bryotropha affinis		FBLMW621-10	BC ZSM Lep 38007	BOLD:AAC3323	658[0n]	HQ955652	Germany
NJ tree 16	Bryotropha affinis		FBLMW668-10	BC ZSM Lep 38054	BOLD:AAC3323	658[0n]	HQ563658	Germany
NJ tree 16	Bryotropha affinis		FBLMW675-10	BC ZSM Lep 38061	BOLD:AAC3323	658[0n]	HQ563665	Germany
NJ tree 16	Bryotropha affinis		FBLMW703-10	BC ZSM Lep 38089	BOLD:AAC3323	658[0n]	HQ563690	Germany
NJ tree 16	Bryotropha affinis		FGMLA133-12	BC ZSM Lep 61839	BOLD:AAC3323	658[0n]	MN805043	Germany
NJ tree 16	Bryotropha affinis		FGMLB675-13	BC ZSM Lep 70981	BOLD:AAC3323	658[0n]	MN804580	Germany
NJ tree 16	Bryotropha affinis		FGMLB676-13	BC ZSM Lep 70982	BOLD:AAC3323	658[0n]	MN806524	Germany
NJ tree 16	Bryotropha affinis		FGMLB714-13	BC ZSM Lep 71020	BOLD:AAC3323	658[0n]	MN803501	Germany
NJ tree 16	Bryotropha affinis		FGMLB829-13	BC ZSM Lep 71135	BOLD:AAC3323	658[6n]	MN805811	Germany
NJ tree 16	Bryotropha affinis		GBLAB872-13	BC ZSM Lep 78397	BOLD:AAC3323	658[0n]	MN805202	Germany
NJ tree 16	Bryotropha affinis		GBLAB891-13	BC ZSM Lep 78416	BOLD:AAC3323	658[0n]	MN804440	Germany
NJ tree 16	Bryotropha affinis		FGMLD480-13	BC ZSM Lep 79241	BOLD:AAC3323	605[0n]	MN804236	Germany
NJ tree 16	Bryotropha affinis		GBLAB1697-14	BC ZSM Lep 83022	BOLD:AAC3323	658[0n]	MN805125	Germany
NJ tree 16	Bryotropha affinis		FGMLF688-15	BC ZSM Lep 85624	BOLD:AAC3323	658[0n]	MN803957	Germany
NJ tree 16	Bryotropha affinis		FGMLF692-15	BC ZSM Lep 85628	BOLD:AAC3323	658[0n]	MN806658	Germany
NJ tree 16	Bryotropha affinis		FGMLF739-15	BC ZSM Lep 85675	BOLD:AAC3323	625[0n]	MN805107	Germany
NJ tree 16	Bryotropha affinis		FGMLF040-15	BC ZSM Lep 87636	BOLD:AAC3323	658[0n]	MN804229	Germany
NJ tree 16	Bryotropha affinis		FGMLF840-15	BC ZSM Lep 87771	BOLD:AAC3323	658[0n]	MN805398	Germany
NJ tree 16	Bryotropha affinis		FGMLH100-16	BC ZSM Lep 95296	BOLD:AAC3323	658[0n]	MN805948	Germany
NJ tree 16	Bryotropha affinis		FGMLH464-16	BC ZSM Lep 95470	BOLD:AAC3323	658[0n]	MN803480	Germany
NJ tree 16	Bryotropha affinis		FGMLH469-16	BC ZSM Lep 95475	BOLD:AAC3323	658[0n]	MN804501	Germany
NJ tree 16	Bryotropha affinis		PHLAJ295-14	KLM Lep 01910	BOLD:AAC3323	614[0n]	MN804618	Germany
NJ tree 16	Bryotropha affinis		PHLAJ494-15	KLM Lep 02869	BOLD:AAC3323	658[0n]	MN806392	Austria
NJ tree 16	Bryotropha affinis		PHLAJ498-15	KLM Lep 02873	BOLD:AAC3323	658[0n]	MN806296	Austria
NJ tree 16	Bryotropha affinis		LEAST1463-18	KLM Lep 08798	BOLD:AAC3323	658[0n]	MN805092	Austria
NJ tree 16	Bryotropha affinis		LEAST1470-18	KLM Lep 08805	BOLD:AAC3323	658[0n]	MN804230	Austria
NJ tree 16	Bryotropha affinis		LEFID087-10	MM05699	BOLD:AAC3323	658[0n]	HM872898	Finland
NJ tree 16	Bryotropha affinis		LEFIL703-10	MM05710	BOLD:AAC3323	658[0n]	KX041954	Finland
NJ tree 16	Bryotropha affinis		LEFIL704-10	MM05713	BOLD:AAC3323	658[0n]	KX041949	Finland
NJ tree 16	Bryotropha affinis		LEEUA174-11	MM19582	BOLD:AAC3323	658[0n]	KT782708	Denmark
NJ tree 16	Bryotropha affinis		LEEUA175-11	MM19583	BOLD:AAC3323	658[0n]	KT782607	Denmark
NJ tree 16	Bryotropha affinis		LON4306-16	NHMO-DAR-10271	BOLD:AAC3323	658[0n]	MN806614	Norway
NJ tree 16	Bryotropha affinis		LON2055-15	NHMO-DAR-5575	BOLD:AAC3323	658[0n]	MN807017	Sweden
NJ tree 16	Bryotropha affinis		PHLAD646-11	TLMF Lep 03821	BOLD:AAC3323	658[0n]	JN271048	Italy
NJ tree 16	Bryotropha affinis		PHLAD647-11	TLMF Lep 03822	BOLD:AAC3323	658[0n]	JN271049	Italy
NJ tree 16	Bryotropha affinis		PHLAD648-11	TLMF Lep 03823	BOLD:AAC3323	624[0n]	JN271050	Italy
NJ tree 16	Bryotropha affinis		PHLAH104-12	TLMF Lep 06604	BOLD:AAC3323	658[0n]	MN803709	Austria
NJ tree 16	Bryotropha affinis		LEATA570-13	TLMF Lep 10177	BOLD:AAC3323	618[0n]	MN804371	Italy
NJ tree 16	Bryotropha affinis		LEATH340-14	TLMF Lep 15552	BOLD:AAC3323	658[0n]	MN804513	Italy
NJ tree 16	Bryotropha affinis		LEATH341-14	TLMF Lep 15553	BOLD:AAC3323	658[0n]	MN805896	Italy
NJ tree 16	Bryotropha affinis		LEATI238-15	TLMF Lep 17623	BOLD:AAC3323	658[0n]	MN805372	Austria
NJ tree 16	Bryotropha affinis		LEATI252-15	TLMF Lep 17637	BOLD:AAC3323	658[0n]	MN806324	Austria
NJ tree 16	Bryotropha affinis		LEASU664-18	TLMF Lep 26500	BOLD:AAC3323	658[0n]	MN804288	Austria
NJ tree 16	Bryotropha aliterrella		LEASU188-18	TLMF Lep 25609		658[200n]	MN806418	Spain
	Bryotropha aliterrella		LEASS808-17	TLMF Lep 22456		466[1n]	MN803516	Spain
NJ tree 16	Bryotropha arabica		LEGEL176-18	TLMF Lep 24865	BOLD:ADL7143	658[0n]	MN804359	Bulgaria
NJ tree 16	Bryotropha arabica		LEASU044-18	TLMF Lep 25465	BOLD:ADL7143	658[0n]	MN805080	Greece
	Bryotropha arabica		LEGEL290-18	TLMF Lep 25236		231[0n]	MN806182	Spain
NJ tree 16	Bryotropha azovica		LEGEL177-18	TLMF Lep 24866	BOLD:ADL8607	658[0n]	MN806621	Bulgaria
NJ tree 16	Bryotropha azovica		LEGEL289-18	TLMF Lep 25235	BOLD:ADL8607	658[0n]	MN804732	Bulgaria
NJ tree 16	Bryotropha basaltinella		FBLMV892-09	BC ZSM Lep 28872	BOLD:AAH5446	658[0n]	GU707354	Germany
NJ tree 16	Bryotropha basaltinella		FBLMW934-10	BC ZSM Lep 35090	BOLD:AAH5446	658[0n]	HQ563783	Germany
NJ tree 16	Bryotropha basaltinella		FBLMW619-10	BC ZSM Lep 38005	BOLD:AAH5446	658[0n]	HQ955650	Germany
NJ tree 16	Bryotropha basaltinella		FGMLA112-12	BC ZSM Lep 61818	BOLD:AAH5446	658[0n]	MN805480	Germany
NJ tree 16	Bryotropha basaltinella		FGMLC243-13	BC ZSM Lep 64229	BOLD:AAH5446	632[0n]	MN804527	Germany
NJ tree 16	Bryotropha basaltinella		FGMLA576-12	BC ZSM Lep 70882	BOLD:AAH5446	658[0n]	MN806381	Germany
NJ tree 16	Bryotropha basaltinella		FGMLF656-15	BC ZSM Lep 77327	BOLD:AAH5446	625[0n]	MN803530	Germany
NJ tree 16	Bryotropha basaltinella		FGMLD846-13	BC ZSM Lep 79607	BOLD:AAH5446	658[0n]	MN805009	Germany
NJ tree 16	Bryotropha basaltinella		GBLAB1617-14	BC ZSM Lep 82942	BOLD:AAH5446	658[0n]	MN806579	Germany
NJ tree 16	Bryotropha basaltinella		FGMLG563-16	BC ZSM Lep 93004	BOLD:AAH5446	658[0n]	MN804202	Germany
NJ tree 16	Bryotropha basaltinella		FGMLH398-16	BC ZSM Lep 95404	BOLD:AAH5446	658[0n]	MN805382	Germany
NJ tree 16	Bryotropha basaltinella		LON5749-17	NHMO-DAR-12001	BOLD:AAH5446	658[0n]	MN804822	Norway
NJ tree 16	Bryotropha basaltinella		DEEUR725-16	TLMF Lep 19155	BOLD:AAH5446	658[0n]	MN804572	Germany
NJ tree 16	Bryotropha basaltinella		LEGEL179-18	TLMF Lep 24875	BOLD:AAH5446	658[0n]	MN806163	Spain
NJ tree 16	Bryotropha boreella		FGMLI350-17	BC ZSM Lep 95736	BOLD:AAE0932	658[0n]	MN803491	Germany
NJ tree 16	Bryotropha boreella		FGMLI357-17	BC ZSM Lep 95743	BOLD:AAE0932	658[0n]	MN804860	Germany
NJ tree 16	Bryotropha boreella		LEFIE001-10	MM08052	BOLD:AAE0932	658[0n]	HM873750	Finland
NJ tree 16	Bryotropha boreella		LEFIG758-10	MM15622	BOLD:AAE0932	658[0n]	HM876411	Finland
NJ tree 16	Bryotropha boreella		LEFIG759-10	MM15623	BOLD:AAE0932	658[0n]	HM876412	Finland
NJ tree 16	Bryotropha boreella		PHLAB942-10	TLMF Lep 01742	BOLD:AAE0932	658[0n]	HQ968946	Austria
NJ tree 16	Bryotropha boreella		PHLAB943-10	TLMF Lep 01743	BOLD:AAE0932	658[0n]	HQ968947	Austria
NJ tree 16	Bryotropha boreella		PHLAB944-10	TLMF Lep 01744	BOLD:AAE0932	658[0n]	HQ968948	Austria
NJ tree 16	Bryotropha boreella		PHLAB945-10	TLMF Lep 01745	BOLD:AAE0932	658[0n]	HQ968949	Austria
NJ tree 16	Bryotropha desertella	A	FBLMV890-09	BC ZSM Lep 28870	BOLD:AAB9592	627[0n]	KX041173	Germany
NJ tree 16	Bryotropha desertella	A	FGMLB827-13	BC ZSM Lep 71133	BOLD:AAB9592	658[0n]	MN806907	Germany
NJ tree 16	Bryotropha desertella	A	FGMLD821-13	BC ZSM Lep 79582	BOLD:AAB9592	658[0n]	MN805290	Germany
NJ tree 16	Bryotropha desertella	A	GBLAB1461-14	BC ZSM Lep 82596	BOLD:AAB9592	658[0n]	MN805410	Germany
NJ tree 16	Bryotropha desertella	A	GBLAB1575-14	BC ZSM Lep 83090	BOLD:AAB9592	658[0n]	MN806558	Germany
NJ tree 16	Bryotropha desertella	A	LON6998-18	KBE 2018264	BOLD:AAB9592	658[0n]	MN803932	Croatia
NJ tree 16	Bryotropha desertella	A	LEFIC317-10	MM03820	BOLD:AAB9592	658[0n]	HM872161	Finland
NJ tree 16	Bryotropha desertella	A	LON3563-16	NHMO-DAR-9507	BOLD:AAB9592	658[0n]	MN804347	Norway
NJ tree 16	Bryotropha desertella	A	LEASU378-18	TLMF Lep 25738	BOLD:AAB9592	658[0n]	MN806880	Austria
NJ tree 16	Bryotropha desertella	B	LECRT160-16	TLMF Lep 21333	BOLD:ADJ4208	658[0n]	MN805943	Greece
NJ tree 16	Bryotropha desertella	B	LEAST328-17	TLMF Lep 22926	BOLD:ADJ4208	658[0n]	MN806107	Austria
NJ tree 16	Bryotropha desertella	B	LEASU761-18	TLMF Lep 26597	BOLD:ADJ4208	658[0n]	MN806141	Austria
NJ tree 16	Bryotropha desertella	C	LON3564-16	NHMO-DAR-9508	BOLD:ADC7722	658[0n]	MN805820	Norway
NJ tree 16	Bryotropha domestica		FGMLB003-13	BC ZSM Lep 70784	BOLD:AAE8511	657[0n]	MN806346	Germany
NJ tree 16	Bryotropha domestica		LECRT159-16	TLMF Lep 21332	BOLD:AAE8511	658[0n]	MN804820	Greece
NJ tree 16	Bryotropha domestica		LECRT163-16	TLMF Lep 21336	BOLD:AAE8511	658[0n]	MN805762	Greece
NJ tree 16	Bryotropha domestica		LEAST658-17	TLMF Lep 23731	BOLD:AAE8511	658[0n]	MN805982	France
NJ tree 16	Bryotropha dryadella		LEGEL066-18	TLMF Lep 24868	BOLD:AAW7301	658[2n]	MN806414	Italy
NJ tree 16	Bryotropha dryadella		LEGEL203-18	TLMF Lep 25149	BOLD:AAW7301	658[0n]	MN804066	Spain
NJ tree 16	Bryotropha figulella		LEAST890-17	TLMF Lep 24248	BOLD:ADL9820	658[0n]	MN805394	Italy
NJ tree 16	Bryotropha figulella		LEAST1811-18	TLMF Lep 25047	BOLD:ADL9820	658[0n]	MN805989	Italy
NJ tree 16	Bryotropha figulella		LEAST1813-18	TLMF Lep 25049	BOLD:ADL9820	658[0n]	MN805028	Italy
NJ tree 16	Bryotropha figulella		LEASU015-18	TLMF Lep 25436	BOLD:ADL9820	658[0n]	MN804507	Italy
NJ tree 16	Bryotropha figulella		LEASU056-18	TLMF Lep 25477	BOLD:ADL9820	658[0n]	MN803753	Italy
NJ tree 16	Bryotropha galbanella		FBLMT379-09	BC ZSM Lep 24939	BOLD:AAE0931	629[0n]	GU706892	Germany
NJ tree 16	Bryotropha galbanella		FBLMT439-09	BC ZSM Lep 24999	BOLD:AAE0931	658[0n]	GU706891	Germany
NJ tree 16	Bryotropha galbanella		FBLMW546-10	BC ZSM Lep 37837	BOLD:AAE0931	623[0n]	HQ563645	Germany
NJ tree 16	Bryotropha galbanella		FBLMW689-10	BC ZSM Lep 38075	BOLD:AAE0931	658[0n]	HQ563677	Germany
NJ tree 16	Bryotropha galbanella		FBLMZ723-12	BC ZSM Lep 61574	BOLD:AAE0931	658[0n]	KX045528	Germany
NJ tree 16	Bryotropha galbanella		FGMLC190-13	BC ZSM Lep 76386	BOLD:AAE0931	658[0n]	MN804126	Germany
NJ tree 16	Bryotropha galbanella		FGMLI333-17	BC ZSM Lep 95719	BOLD:AAE0931	658[0n]	MN803699	Germany
NJ tree 16	Bryotropha galbanella		LEFIC047-10	MM03294	BOLD:AAE0931	658[0n]	HQ570283	Finland
NJ tree 16	Bryotropha galbanella		LEFIC049-10	MM03305	BOLD:AAE0931	658[0n]	HM871918	Finland
NJ tree 16	Bryotropha galbanella		LEFIF963-10	MM13543	BOLD:AAE0931	658[0n]	HM875644	Finland
NJ tree 16	Bryotropha galbanella		LON134-08	NHMO-06134	BOLD:AAE0931	657[0n]	KX047739	Norway
NJ tree 16	Bryotropha galbanella		LON1506-14	NHMO-DAR-4087	BOLD:AAE0931	658[0n]	MN804760	Norway
NJ tree 16	Bryotropha galbanella		LON1936-15	NHMO-DAR-5456	BOLD:AAE0931	658[0n]	MN803779	Norway
NJ tree 16	Bryotropha galbanella		LON1937-15	NHMO-DAR-5457	BOLD:AAE0931	606[0n]	MN804646	Norway
NJ tree 16	Bryotropha galbanella		LON2319-15	NHMO-DAR-6030	BOLD:AAE0931	658[0n]	MN805968	Norway
NJ tree 16	Bryotropha galbanella		LON3562-16	NHMO-DAR-9506	BOLD:AAE0931	636[0n]	MN806092	Norway
NJ tree 16	Bryotropha galbanella		PHLAI692-13	TLMF Lep 09254	BOLD:AAE0931	658[0n]	MN804319	Austria
NJ tree 16	Bryotropha galbanella		LEATE185-13	TLMF Lep 11597	BOLD:AAE0931	658[0n]	MN805712	Italy
NJ tree 16	Bryotropha galbanella		LEATE619-13	TLMF Lep 12031	BOLD:AAE0931	658[0n]	MN803488	Italy
NJ tree 16	Bryotropha galbanella		LEATH145-14	TLMF Lep 15262	BOLD:AAE0931	658[0n]	MN806305	Austria
NJ tree 16	Bryotropha galbanella		LEAST430-17	TLMF Lep 23028	BOLD:AAE0931	658[0n]	MN804442	Italy
NJ tree 16	Bryotropha galbanella		LEAST616-17	TLMF Lep 23689	BOLD:AAE0931	658[0n]	MN805518	Austria
NJ tree 16	Bryotropha galbanella		LEAST1093-17	TLMF Lep 24451	BOLD:AAE0931	658[0n]	MN804433	Italy
NJ tree 16	Bryotropha galbanella		LEAST1094-17	TLMF Lep 24452	BOLD:AAE0931	658[0n]	MN806464	Italy
NJ tree 16	Bryotropha galbanella		LEASU262-18	TLMF Lep 25683	BOLD:AAE0931	658[0n]	MN806517	Italy
NJ tree 16	Bryotropha gallurella		LEGEL065-18	TLMF Lep 24867	BOLD:ADL8617	658[0n]	MN804418	Italy
NJ tree 16	Bryotropha gallurella		LEASU219-18	TLMF Lep 25640	BOLD:ADL8617	658[0n]	MN804285	Spain
NJ tree 16	Bryotropha gallurella		LEASU1172-18	TLMF Lep 27008	BOLD:ADL8617	658[0n]	MN803855	France
	Bryotropha gallurella		LEASU1171-18	TLMF Lep 27007		206[2n]	MN804421	France
NJ tree 16	Bryotropha heckfordi		LEASU217-18	TLMF Lep 25638	BOLD:ADM9910	658[0n]	MN804091	Spain
NJ tree 16	Bryotropha hendrikseni		LECRT113-16	TLMF Lep 21286	BOLD:ADF1189	658[0n]	MN803715	Bulgaria
NJ tree 16	Bryotropha hendrikseni		LEGEL067-18	TLMF Lep 24869	BOLD:ADF1189	658[0n]	MN804281	Bulgaria
NJ tree 16	Bryotropha hulli	A	LEGEL294-18	TLMF Lep 25240	BOLD:ADM2092	658[0n]	MN804615	Greece
NJ tree 16	Bryotropha hulli	A	LEGEL295-18	TLMF Lep 25241	BOLD:ADM2092	658[0n]	MN806373	Greece
NJ tree 16	Bryotropha hulli	A	LEAST1714-18	TLMF Lep 25330	BOLD:ADM2092	623[0n]	MN805705	Greece
NJ tree 16	Bryotropha hulli	A	LEAST1721-18	TLMF Lep 25337	BOLD:ADM2092	634[0n]	MN805272	Greece
NJ tree 16	Bryotropha hulli	B	LEAST1711-18	TLMF Lep 25327	BOLD:ADM5964	624[0n]	MN803570	Greece
NJ tree 16	Bryotropha hulli	B	LEAST1720-18	TLMF Lep 25336	BOLD:ADM5964	591[0n]	MN804880	Greece
NJ tree 16	Bryotropha italica		LEASU190-18	TLMF Lep 25611	BOLD:ADF3309	658[95n]	MN805608	Italy
NJ tree 16	Bryotropha nupponeni		LEASU141-18	TLMF Lep 25562	BOLD:ADO3225	658[0n]	MN803532	Russia
	Bryotropha nupponeni		LEGEL291-18	TLMF Lep 25237	BOLD:ADO3225	407[0n]	MN806941	Russia
NJ tree 16	Bryotropha pallorella		LEGEL069-18	TLMF Lep 24871	BOLD:ADL7409	658[1n]	MN806672	Spain
NJ tree 16	Bryotropha pallorella		LEGEL293-18	TLMF Lep 25239	BOLD:ADL7409	658[0n]	MN806767	Spain
NJ tree 16	Bryotropha patockai		LEGEL204-18	TLMF Lep 25150	BOLD:ADR2630	658[89n]	MN805334	Czech Republic
NJ tree 16	Bryotropha plantariella		LEFIC037-10	MM03265	BOLD:AAA5914	658[0n]	HM871907	Finland
NJ tree 16	Bryotropha plantariella		LEFIC376-10	MM03906	BOLD:AAA5914	658[0n]	HM872219	Finland
NJ tree 16	Bryotropha plantariella		LEFIG252-10	MM14176	BOLD:AAA5914	658[0n]	HM875931	Finland
NJ tree 16	Bryotropha plantariella		LON1935-15	NHMO-DAR-5455	BOLD:AAA5914	513[1n]	MN806318	Norway
NJ tree 16	Bryotropha plebejella		LECRT164-16	TLMF Lep 21337	BOLD:ADF2534	658[0n]	MN806147	Greece
NJ tree 16	Bryotropha plebejella		LEGEL070-18	TLMF Lep 24872	BOLD:ADF2534	658[0n]	MN804480	Spain
NJ tree 16	Bryotropha plebejella		LEGEL205-18	TLMF Lep 25151	BOLD:ADF2534	658[0n]	MN806631	Spain
NJ tree 16	Bryotropha politella		LEASU216-18	TLMF Lep 25637	BOLD:AAW7300	658[0n]	MN803835	France
NJ tree 16	Bryotropha purpurella		LEFIC361-10	MM03886	BOLD:AAI8516	658[0n]	HM872204	Finland
NJ tree 16	Bryotropha purpurella		LEFIC362-10	MM03887	BOLD:AAI8516	658[0n]	HM872205	Finland
NJ tree 16	Bryotropha purpurella		LEFID343-10	MM06238	BOLD:AAI8516	658[0n]	HM873140	Finland
NJ tree 16	Bryotropha purpurella		LON3561-16	NHMO-DAR-9505	BOLD:AAI8516	658[0n]	MN803466	Norway
NJ tree 16	Bryotropha sabulosella		LEASU220-18	TLMF Lep 25641	BOLD:ADR2629	658[0n]	MN803566	Greece
NJ tree 16	Bryotropha sattleri		LEASU063-18	TLMF Lep 25484	BOLD:ADM8851	658[0n]	MN803953	Italy
	Bryotropha sattleri		LEASU209-18	TLMF Lep 25630	BOLD:ADM8851	407[0n]	MN805809	Spain
NJ tree 16	Bryotropha senectella		FBLMT508-09	BC ZSM Lep 25068	BOLD:AAD3661	658[0n]	GU706894	Germany
NJ tree 16	Bryotropha senectella		FBLMU586-09	BC ZSM Lep 27236	BOLD:AAD3661	658[0n]	GU707250	Germany
NJ tree 16	Bryotropha senectella		FBLMW938-10	BC ZSM Lep 35094	BOLD:AAD3661	658[0n]	HQ563786	Germany
NJ tree 16	Bryotropha senectella		FBLMW547-10	BC ZSM Lep 37838	BOLD:AAD3661	658[1n]	JN270898	Germany
NJ tree 16	Bryotropha senectella		FBLMW548-10	BC ZSM Lep 37839	BOLD:AAD3661	658[0n]	HQ563646	Germany
NJ tree 16	Bryotropha senectella		FBLMW549-10	BC ZSM Lep 37840	BOLD:AAD3661	658[1n]	HQ563647	Germany
NJ tree 16	Bryotropha senectella		FBLMW693-10	BC ZSM Lep 38079	BOLD:AAD3661	658[0n]	HQ563681	Germany
NJ tree 16	Bryotropha senectella		FBLMZ600-12	BC ZSM Lep 61451	BOLD:AAD3661	658[0n]	KX047060	Germany
NJ tree 16	Bryotropha senectella		FGMLA113-12	BC ZSM Lep 61819	BOLD:AAD3661	658[0n]	MN806294	Germany
NJ tree 16	Bryotropha senectella		FGMLA121-12	BC ZSM Lep 61827	BOLD:AAD3661	658[0n]	MN805606	Germany
NJ tree 16	Bryotropha senectella		FGMLA122-12	BC ZSM Lep 61828	BOLD:AAD3661	658[0n]	MN805185	Germany
NJ tree 16	Bryotropha senectella		FGMLA129-12	BC ZSM Lep 61835	BOLD:AAD3661	658[0n]	MN806958	Germany
NJ tree 16	Bryotropha senectella		FGMLA293-12	BC ZSM Lep 63804	BOLD:AAD3661	658[0n]	MN805658	Germany
NJ tree 16	Bryotropha senectella		FBLMZ358-12	BC ZSM Lep 64439	BOLD:AAD3661	658[0n]	KX046738	Germany
NJ tree 16	Bryotropha senectella		FBLMZ359-12	BC ZSM Lep 64440	BOLD:AAD3661	658[0n]	KX044489	Germany
NJ tree 16	Bryotropha senectella		FGMLB706-13	BC ZSM Lep 71012	BOLD:AAD3661	658[0n]	MN806976	Germany
NJ tree 16	Bryotropha senectella		FGMLB722-13	BC ZSM Lep 71028	BOLD:AAD3661	658[0n]	MN806155	Germany
NJ tree 16	Bryotropha senectella		FGMLB754-13	BC ZSM Lep 71060	BOLD:AAD3661	658[0n]	MN803537	Germany
NJ tree 16	Bryotropha senectella		FGMLB828-13	BC ZSM Lep 71134	BOLD:AAD3661	658[0n]	MN805605	Germany
NJ tree 16	Bryotropha senectella		FGMLB396-13	BC ZSM Lep 72127	BOLD:AAD3661	603[0n]	MN803562	Germany
NJ tree 16	Bryotropha senectella		FGMLF657-15	BC ZSM Lep 77328	BOLD:AAD3661	658[0n]	MN805460	Germany
NJ tree 16	Bryotropha senectella		GBLAB910-13	BC ZSM Lep 78435	BOLD:AAD3661	658[0n]	MN805891	Germany
NJ tree 16	Bryotropha senectella		GBLAB1345-14	BC ZSM Lep 82385	BOLD:AAD3661	658[0n]	MN804622	Germany
NJ tree 16	Bryotropha senectella		GBLAB968-14	BC ZSM Lep 82483	BOLD:AAD3661	654[0n]	MN806512	Germany
NJ tree 16	Bryotropha senectella		GBLAB1688-14	BC ZSM Lep 83013	BOLD:AAD3661	658[0n]	MN804308	Germany
NJ tree 16	Bryotropha senectella		GBLAB1548-14	BC ZSM Lep 83063	BOLD:AAD3661	658[0n]	MN804383	Germany
NJ tree 16	Bryotropha senectella		GBLAB1614-14	BC ZSM Lep 83129	BOLD:AAD3661	658[0n]	MN806427	Germany
NJ tree 16	Bryotropha senectella		FGMLF689-15	BC ZSM Lep 85625	BOLD:AAD3661	658[0n]	MN803960	Germany
NJ tree 16	Bryotropha senectella		FGMLF738-15	BC ZSM Lep 85674	BOLD:AAD3661	658[0n]	MN806445	Germany
NJ tree 16	Bryotropha senectella		FGMLF055-15	BC ZSM Lep 87651	BOLD:AAD3661	658[0n]	MN804864	Germany
NJ tree 16	Bryotropha senectella		FGMLF796-15	BC ZSM Lep 87727	BOLD:AAD3661	658[0n]	MN804012	Germany
NJ tree 16	Bryotropha senectella		FGMLF834-15	BC ZSM Lep 87765	BOLD:AAD3661	658[0n]	MN803661	Germany
NJ tree 16	Bryotropha senectella		FGMLG508-16	BC ZSM Lep 92949	BOLD:AAD3661	658[0n]	MN804020	Germany
NJ tree 16	Bryotropha senectella		FGMLH371-16	BC ZSM Lep 94902	BOLD:AAD3661	658[0n]	MN804738	Germany
NJ tree 16	Bryotropha senectella		FGMLH397-16	BC ZSM Lep 95403	BOLD:AAD3661	658[0n]	MN806480	Germany
NJ tree 16	Bryotropha senectella		GMGMM1500-14	BIOUG17379-E11	BOLD:AAD3661	585[0n]	MN805237	Germany
NJ tree 16	Bryotropha senectella		GMGMN1195-14	BIOUG17445-F08	BOLD:AAD3661	597[0n]	MN803513	Germany
NJ tree 16	Bryotropha senectella		GMGMN1199-14	BIOUG17445-F12	BOLD:AAD3661	597[0n]	MN806793	Germany
NJ tree 16	Bryotropha senectella		GBMIX310-14	GBOL05925	BOLD:AAD3661	601[4n]	MN804455	Germany
NJ tree 16	Bryotropha senectella		LEFID645-10	MM06672	BOLD:AAD3661	658[0n]	HM873407	Finland
NJ tree 16	Bryotropha senectella		LEFIE613-10	MM09528	BOLD:AAD3661	658[0n]	HM874336	Finland
NJ tree 16	Bryotropha senectella		LEFIE704-10	MM09691	BOLD:AAD3661	658[0n]	HM874425	Finland
NJ tree 16	Bryotropha senectella		LEFIE948-10	MM10345	BOLD:AAD3661	658[0n]	HM874665	Finland
NJ tree 16	Bryotropha senectella		LEFIF500-10	MM12069	BOLD:AAD3661	658[0n]	HM875185	Finland
NJ tree 16	Bryotropha senectella		LEFIF501-10	MM12070	BOLD:AAD3661	658[0n]	HM875186	Finland
NJ tree 16	Bryotropha senectella		LEFIG007-10	MM13620	BOLD:AAD3661	658[0n]	HM875687	Finland
NJ tree 16	Bryotropha senectella		LON461-08	NHMO-08112	BOLD:AAD3661	657[0n]	KX047840	Norway
NJ tree 16	Bryotropha senectella		LON5983-17	NHMO-DAR-12646	BOLD:AAD3661	658[0n]	MN805405	Norway
NJ tree 16	Bryotropha senectella		LON1931-15	NHMO-DAR-5451	BOLD:AAD3661	603[0n]	MN805837	Norway
NJ tree 16	Bryotropha senectella		LON1932-15	NHMO-DAR-5452	BOLD:AAD3661	658[3n]	MN804254	Norway
NJ tree 16	Bryotropha senectella		PHLAC219-10	TLMF Lep 02254	BOLD:AAD3661	658[0n]	JF859829	Italy
NJ tree 16	Bryotropha senectella		PHLAE141-11	TLMF Lep 04361	BOLD:AAD3661	658[0n]	JN271080	Italy
NJ tree 16	Bryotropha senectella		PHLAG142-12	TLMF Lep 06452	BOLD:AAD3661	658[0n]	MN805817	Italy
NJ tree 16	Bryotropha senectella		PHLAG607-12	TLMF Lep 07286	BOLD:AAD3661	658[0n]	MN804784	Austria
NJ tree 16	Bryotropha senectella		PHLAG637-12	TLMF Lep 07316	BOLD:AAD3661	658[0n]	MN806320	Austria
NJ tree 16	Bryotropha senectella		LEATA433-13	TLMF Lep 10040	BOLD:AAD3661	658[0n]	KM572566	Austria
NJ tree 16	Bryotropha senectella		LEATE489-13	TLMF Lep 11901	BOLD:AAD3661	658[0n]	MN805413	Italy
NJ tree 16	Bryotropha senectella		LASTS237-14	TLMF Lep 14689	BOLD:AAD3661	658[0n]	KP253607	Austria
NJ tree 16	Bryotropha senectella		LEATJ457-15	TLMF Lep 18032	BOLD:AAD3661	658[0n]	MN803538	Austria
NJ tree 16	Bryotropha senectella		LEATJ1451-16	TLMF Lep 19774	BOLD:AAD3661	658[0n]	MN804577	Austria
NJ tree 16	Bryotropha senectella		LEKOB024-16	TLMF Lep 21387	BOLD:AAD3661	658[0n]	MN806562	Austria
NJ tree 16	Bryotropha senectella		LEASU665-18	TLMF Lep 26501	BOLD:AAD3661	658[0n]	MN803475	Austria
NJ tree 16	Bryotropha senectella		LEASU1149-18	TLMF Lep 26985	BOLD:AAD3661	658[0n]	MN804653	Italy
	Bryotropha senectella		GMGMB1291-14	BIOUG16351-C07	BOLD:AAD3661	585[1n]	MN804266	Germany
	Bryotropha senectella		ABOLB222-15	TLMF Lep 17227	BOLD:AAD3661	658[0n]	MN805588	Austria
	Bryotropha senectella		LECRT162-16	TLMF Lep 21335		301[1n]	MN804906	Greece
NJ tree 16	Bryotropha similis		FBLMV891-09	BC ZSM Lep 28871	BOLD:AAA2297	658[0n]	GU707353	Germany
NJ tree 16	Bryotropha similis		FBLMV893-09	BC ZSM Lep 28873	BOLD:AAA2297	635[0n]	HQ955484	Germany
NJ tree 16	Bryotropha similis		FGMLD499-13	BC ZSM Lep 79260	BOLD:AAA2297	658[0n]	MN805841	Germany
NJ tree 16	Bryotropha similis		FGMLD508-13	BC ZSM Lep 79269		523[0n]	MN804274	Germany
NJ tree 16	Bryotropha similis		FGMLD823-13	BC ZSM Lep 79584	BOLD:AAA2297	658[0n]	MN803767	Germany
NJ tree 16	Bryotropha similis		GBLAB1045-14	BC ZSM Lep 82560	BOLD:AAA2297	658[0n]	MN804923	Germany
NJ tree 16	Bryotropha similis		GBLAB1659-14	BC ZSM Lep 82984	BOLD:AAA2297	658[0n]	MN803950	Germany
NJ tree 16	Bryotropha similis		GBLAB1661-14	BC ZSM Lep 82986	BOLD:AAA2297	658[0n]	MN803496	Germany
NJ tree 16	Bryotropha similis		FGMLI073-17	BC ZSM Lep 95934	BOLD:AAA2297	658[0n]	MN806640	Germany
NJ tree 16	Bryotropha similis		PHLAJ296-14	KLM Lep 01911	BOLD:AAA2297	614[0n]	MN806947	Austria
NJ tree 16	Bryotropha similis		PHLAJ297-14	KLM Lep 01912	BOLD:AAA2297	614[0n]	MN804938	Austria
NJ tree 16	Bryotropha similis		PHLAJ493-15	KLM Lep 02868	BOLD:AAA2297	658[0n]	MN805126	Austria
NJ tree 16	Bryotropha similis		LEAST1465-18	KLM Lep 08800	BOLD:AAA2297	658[0n]	MN806349	Austria
NJ tree 16	Bryotropha similis		LEAST1473-18	KLM Lep 08808	BOLD:AAA2297	658[0n]	MN804040	Austria
NJ tree 16	Bryotropha similis		LEAST1634-18	KLM Lep 12389	BOLD:AAA2297	529[1n]	MN804409	Austria
NJ tree 16	Bryotropha similis		LEFIB750-10	MM02596	BOLD:AAA2297	658[0n]	HM871628	Finland
NJ tree 16	Bryotropha similis		LEFIB941-10	MM03093	BOLD:AAA2297	633[0n]	HM871818	Finland
NJ tree 16	Bryotropha similis		LEFIC230-10	MM03630	BOLD:AAA2297	658[0n]	HM872074	Finland
NJ tree 16	Bryotropha similis		LEFIC385-10	MM03915	BOLD:AAA2297	658[0n]	HM872228	Finland
NJ tree 16	Bryotropha similis		LEFID280-10	MM06154	BOLD:AAA2297	658[0n]	HM873078	Finland
NJ tree 16	Bryotropha similis		LEFID345-10	MM06241	BOLD:AAA2297	658[0n]	HM873142	Finland
NJ tree 16	Bryotropha similis		LEFIJ399-10	MM06816	BOLD:AAA2297	658[0n]	JF853585	Finland
NJ tree 16	Bryotropha similis		LEFIE026-10	MM08093	BOLD:AAA2297	658[0n]	HM873775	Finland
NJ tree 16	Bryotropha similis		LEFIE027-10	MM08094	BOLD:AAA2297	658[0n]	HM873776	Finland
NJ tree 16	Bryotropha similis		LEFIE845-10	MM10066	BOLD:AAA2297	658[0n]	HM874564	Finland
NJ tree 16	Bryotropha similis		LEFIG010-10	MM13627	BOLD:AAA2297	658[0n]	HM875690	Finland
NJ tree 16	Bryotropha similis		LEFIG486-10	MM14548	BOLD:AAA2297	658[0n]	HM876162	Finland
NJ tree 16	Bryotropha similis		LEFIK401-10	MM17976	BOLD:AAA2297	658[0n]	JF854033	Finland
NJ tree 16	Bryotropha similis		LEFIJ2203-14	MM23392	BOLD:AAA2297	658[0n]	KT782415	Finland
NJ tree 16	Bryotropha similis		LEFIJ4435-16	MM25050	BOLD:AAA2297	658[0n]	MN804696	Finland
NJ tree 16	Bryotropha similis		LON5986-17	NHMO-DAR-12649	BOLD:AAA2297	658[0n]	MN806702	Norway
NJ tree 16	Bryotropha similis		LON5991-17	NHMO-DAR-12654	BOLD:AAA2297	658[0n]	MN804079	Norway
NJ tree 16	Bryotropha similis		LON1373-14	NHMO-DAR-3954	BOLD:AAA2297	658[0n]	MN803871	Norway
NJ tree 16	Bryotropha similis		LON1927-15	NHMO-DAR-5447	BOLD:AAA2297	658[0n]	MN806546	Norway
NJ tree 16	Bryotropha similis		LON1928-15	NHMO-DAR-5448	BOLD:AAA2297	658[0n]	MN805206	Norway
NJ tree 16	Bryotropha similis		LON1930-15	NHMO-DAR-5450	BOLD:AAA2297	658[0n]	MN803595	Norway
NJ tree 16	Bryotropha similis		LON3557-16	NHMO-DAR-9501	BOLD:AAA2297	658[0n]	MN806272	Norway
NJ tree 16	Bryotropha similis		LON3559-16	NHMO-DAR-9503	BOLD:AAA2297	658[0n]	MN804716	Norway
NJ tree 16	Bryotropha similis		LON3560-16	NHMO-DAR-9504	BOLD:AAA2297	658[0n]	MN803836	Norway
NJ tree 16	Bryotropha similis		PHLAC317-10	TLMF Lep 02352	BOLD:AAA2297	658[0n]	KX042014	Italy
NJ tree 16	Bryotropha similis		PHLAC326-10	TLMF Lep 02361	BOLD:AAA2297	658[0n]	JF859914	Italy
NJ tree 16	Bryotropha similis		PHLAI375-13	TLMF Lep 08870	BOLD:AAA2297	658[0n]	MN803903	Austria
NJ tree 16	Bryotropha similis		PHLAI376-13	TLMF Lep 08871	BOLD:AAA2297	658[0n]	MN804830	Austria
NJ tree 16	Bryotropha similis		PHLAI798-13	TLMF Lep 09360	BOLD:AAA2297	658[0n]	MN805187	Austria
NJ tree 16	Bryotropha similis		LEATE569-13	TLMF Lep 11981	BOLD:AAA2297	658[0n]	MN804720	Italy
NJ tree 16	Bryotropha similis		LEATE609-13	TLMF Lep 12021	BOLD:AAA2297	658[0n]	MN803608	Italy
NJ tree 16	Bryotropha similis		LEATE670-13	TLMF Lep 12082	BOLD:AAA2297	658[0n]	MN806348	Italy
NJ tree 16	Bryotropha similis		LEATH029-14	TLMF Lep 15146	BOLD:AAA2297	658[0n]	MN804075	Austria
NJ tree 16	Bryotropha similis		LEATH044-14	TLMF Lep 15161	BOLD:AAA2297	658[0n]	MN804463	Austria
NJ tree 16	Bryotropha similis		LEATH062-14	TLMF Lep 15179	BOLD:AAA2297	658[0n]	MN806962	Austria
NJ tree 16	Bryotropha similis		LECRT082-15	TLMF Lep 16992	BOLD:AAA2297	611[0n]	MN805530	Italy
NJ tree 16	Bryotropha similis		LECRT085-15	TLMF Lep 16995	BOLD:AAA2297	610[0n]	MN805623	Italy
NJ tree 16	Bryotropha similis		LEATJ386-15	TLMF Lep 17961	BOLD:AAA2297	658[0n]	MN805169	Italy
NJ tree 16	Bryotropha similis		LEATJ019-15	TLMF Lep 18449	BOLD:AAA2297	658[0n]	MN805692	Austria
NJ tree 16	Bryotropha similis		LEATJ023-15	TLMF Lep 18453	BOLD:AAA2297	658[0n]	MN804279	Austria
NJ tree 16	Bryotropha similis		LEATJ898-15	TLMF Lep 18758	BOLD:AAA2297	658[0n]	MN805312	Austria
NJ tree 16	Bryotropha similis		LEAST892-17	TLMF Lep 24250	BOLD:AAA2297	658[0n]	MN805502	Austria
NJ tree 16	Bryotropha similis		LEASU070-18	TLMF Lep 25491	BOLD:AAA2297	658[0n]	MN805493	Italy
NJ tree 16	Bryotropha sutteri		LEGEL288-18	TLMF Lep 25234	BOLD:ADL8606	658[0n]	MN805679	Macedonia
NJ tree 16	Bryotropha sutteri		LEASU013-18	TLMF Lep 25434	BOLD:ADL8606	658[0n]	MN804304	Italy
NJ tree 16	Bryotropha tachyptilella		LEGEL068-18	TLMF Lep 24870	BOLD:ADL7141	658[0n]	MN803784	Romania
NJ tree 16	Bryotropha tachyptilella		LEGEL178-18	TLMF Lep 24874	BOLD:ADL7141	658[0n]	MN804441	Greece
NJ tree 16	Bryotropha tachyptilella		LEGEL206-18	TLMF Lep 25152	BOLD:ADL7141	658[0n]	MN804932	Slovakia
NJ tree 16	Bryotropha terrella	A	LEAST1482-18	KLM Lep 08817	BOLD:ACP8843	658[0n]	MN803551	Austria
NJ tree 16	Bryotropha terrella	A	LEAST1632-18	KLM Lep 12387	BOLD:ACP8843	658[0n]	MN806508	Austria
NJ tree 16	Bryotropha terrella	B	FBLMT507-09	BC ZSM Lep 25067	BOLD:AAB9591	658[0n]	GU706889	Germany
NJ tree 16	Bryotropha terrella	B	FBLMV698-09	BC ZSM Lep 28678	BOLD:AAB9591	658[0n]	GU707291	Germany
NJ tree 16	Bryotropha terrella	B	FBLMV888-09	BC ZSM Lep 28868	BOLD:AAB9591	658[0n]	HQ955482	Germany
NJ tree 16	Bryotropha terrella	B	FBLMW933-10	BC ZSM Lep 35089	BOLD:AAB9591	658[0n]	HQ563782	Germany
NJ tree 16	Bryotropha terrella	B	FBLMW935-10	BC ZSM Lep 35091	BOLD:AAB9591	658[0n]	HQ563784	Germany
NJ tree 16	Bryotropha terrella	B	FBLMW458-10	BC ZSM Lep 37559	BOLD:AAB9591	658[0n]	HQ955606	Germany
NJ tree 16	Bryotropha terrella	B	FBLMW543-10	BC ZSM Lep 37834	BOLD:AAB9591	658[0n]	JN270896	Germany
NJ tree 16	Bryotropha terrella	B	FBLMW545-10	BC ZSM Lep 37836	BOLD:AAB9591	658[0n]	JN270897	Germany
NJ tree 16	Bryotropha terrella	B	FBLMW561-10	BC ZSM Lep 37852	BOLD:AAB9591	658[0n]	JN270900	Germany
NJ tree 16	Bryotropha terrella	B	FBLMZ724-12	BC ZSM Lep 61575	BOLD:AAB9591	658[4n]	MN803847	Germany
NJ tree 16	Bryotropha terrella	B	FGMLA189-12	BC ZSM Lep 61895	BOLD:AAB9591	658[0n]	MN804338	Germany
NJ tree 16	Bryotropha terrella	B	FBLMZ360-12	BC ZSM Lep 64441	BOLD:AAB9591	658[0n]	KX044433	Germany
NJ tree 16	Bryotropha terrella	B	FGMLA435-12	BC ZSM Lep 70361	BOLD:AAB9591	658[0n]	MN803882	Germany
NJ tree 16	Bryotropha terrella	B	GBLAB532-13	BC ZSM Lep 75873	BOLD:AAB9591	658[0n]	MN807008	Germany
NJ tree 16	Bryotropha terrella	B	FGMLD495-13	BC ZSM Lep 79256	BOLD:AAB9591	658[0n]	MN805886	Germany
NJ tree 16	Bryotropha terrella	B	FGMLD845-13	BC ZSM Lep 79606	BOLD:AAB9591	658[0n]	MN804815	Germany
NJ tree 16	Bryotropha terrella	B	GBLAB1562-14	BC ZSM Lep 83077	BOLD:AAB9591	658[0n]	MN803683	Germany
NJ tree 16	Bryotropha terrella	B	GBLAB1597-14	BC ZSM Lep 83112	BOLD:AAB9591	658[0n]	MN805586	Germany
NJ tree 16	Bryotropha terrella	B	GBLAA577-14	BC ZSM Lep 83898	BOLD:AAB9591	658[0n]	MN806963	Germany
NJ tree 16	Bryotropha terrella	B	GWORB3753-14	BC ZSM Lep 84595	BOLD:AAB9591	658[0n]	MN803640	Germany
NJ tree 16	Bryotropha terrella	B	GWORB3773-14	BC ZSM Lep 84615	BOLD:AAB9591	658[0n]	MN806045	Germany
NJ tree 16	Bryotropha terrella	B	FGMLF530-15	BC ZSM Lep 85466	BOLD:AAB9591	658[0n]	MN805960	Germany
NJ tree 16	Bryotropha terrella	B	FGMLF531-15	BC ZSM Lep 85467	BOLD:AAB9591	658[0n]	MN806715	Germany
NJ tree 16	Bryotropha terrella	B	FGMLF007-15	BC ZSM Lep 87603	BOLD:AAB9591	658[0n]	MN804406	Germany
NJ tree 16	Bryotropha terrella	B	FGMLF086-15	BC ZSM Lep 87682	BOLD:AAB9591	658[0n]	MN803477	Germany
NJ tree 16	Bryotropha terrella	B	FGMLF087-15	BC ZSM Lep 87683	BOLD:AAB9591	658[0n]	MN806616	Germany
NJ tree 16	Bryotropha terrella	B	FGMLF765-15	BC ZSM Lep 87696	BOLD:AAB9591	658[0n]	MN803777	Germany
NJ tree 16	Bryotropha terrella	B	FGMLG642-16	BC ZSM Lep 95173	BOLD:AAB9591	658[0n]	MN804324	Germany
NJ tree 16	Bryotropha terrella	B	FGMLH141-16	BC ZSM Lep 95337	BOLD:AAB9591	658[0n]	MN806798	Germany
NJ tree 16	Bryotropha terrella	B	FGMLH384-16	BC ZSM Lep 95390	BOLD:AAB9591	628[0n]	MN803569	Germany
NJ tree 16	Bryotropha terrella	B	FGMLH463-16	BC ZSM Lep 95469	BOLD:AAB9591	619[0n]	MN804700	Germany
NJ tree 16	Bryotropha terrella	B	FGMLI029-17	BC ZSM Lep 95890	BOLD:AAB9591	658[0n]	MN804896	Germany
NJ tree 16	Bryotropha terrella	B	FGMLI082-17	BC ZSM Lep 95943	BOLD:AAB9591	614[0n]	MN805940	Germany
NJ tree 16	Bryotropha terrella	B	FGMLI518-17	BC ZSM Lep 95999	BOLD:AAB9591	658[0n]	MN804809	Germany
NJ tree 16	Bryotropha terrella	B	GMGML1283-14	BIOUG17270-A03	BOLD:AAB9591	594[0n]	MN806282	Germany
NJ tree 16	Bryotropha terrella	B	LEAST1466-18	KLM Lep 08801	BOLD:AAB9591	658[0n]	MN806375	Austria
NJ tree 16	Bryotropha terrella	B	LEASV140-18	KLM Lep 14351	BOLD:AAB9591	658[0n]	MN805036	Austria
NJ tree 16	Bryotropha terrella	B	LEFIB749-10	MM02595	BOLD:AAB9591	658[0n]	HM871627	Finland
NJ tree 16	Bryotropha terrella	B	LEFIA844-10	MM09720	BOLD:AAB9591	623[0n]	HM386984	Finland
NJ tree 16	Bryotropha terrella	B	LEFIF518-10	MM12146	BOLD:AAB9591	658[0n]	HM875203	Finland
NJ tree 16	Bryotropha terrella	B	LEEUA470-11	MM19878	BOLD:AAB9591	658[0n]	JN270944	Finland
NJ tree 16	Bryotropha terrella	B	LEFIJ1325-11	MM21185	BOLD:AAB9591	658[0n]	KM572170	Finland
NJ tree 16	Bryotropha terrella	B	LEFIJ2188-14	MM23379	BOLD:AAB9591	658[0n]	MN806350	Finland
NJ tree 16	Bryotropha terrella	B	LON5808-17	NHMO-DAR-12060	BOLD:AAB9591	658[0n]	MN805141	Norway
NJ tree 16	Bryotropha terrella	B	LON1940-15	NHMO-DAR-5460	BOLD:AAB9591	658[0n]	MN803665	Norway
NJ tree 16	Bryotropha terrella	B	LON1941-15	NHMO-DAR-5461	BOLD:AAB9591	658[0n]	MN805438	Norway
NJ tree 16	Bryotropha terrella	B	PHLAB758-10	TLMF Lep 01558	BOLD:AAB9591	658[0n]	HQ968769	Italy
NJ tree 16	Bryotropha terrella	B	PHLAD649-11	TLMF Lep 03824	BOLD:AAB9591	658[0n]	JN271051	Italy
NJ tree 16	Bryotropha terrella	B	PHLAV224-12	TLMF Lep 08043	BOLD:AAB9591	658[0n]	KM572567	Austria
NJ tree 16	Bryotropha terrella	B	LEATG363-14	TLMF Lep 14150	BOLD:AAB9591	658[0n]	MN803693	Austria
NJ tree 16	Bryotropha terrella	B	LASTS087-14	TLMF Lep 14539	BOLD:AAB9591	658[0n]	MN806760	Austria
NJ tree 16	Bryotropha terrella	B	ABOLB214-15	TLMF Lep 17219	BOLD:AAB9591	658[0n]	MN805640	Austria
NJ tree 16	Bryotropha terrella	B	LEATJ525-15	TLMF Lep 18100	BOLD:AAB9591	658[0n]	MN804649	Italy
NJ tree 16	Bryotropha terrella	B	LEATJ090-15	TLMF Lep 18520	BOLD:AAB9591	617[0n]	MN805600	Italy
NJ tree 16	Bryotropha terrella	B	LECRT161-16	TLMF Lep 21334	BOLD:AAB9591	658[0n]	MN804358	Greece
NJ tree 16	Bryotropha terrella	B	LEASU788-18	TLMF Lep 26624	BOLD:AAB9591	658[0n]	MN806964	Austria
NJ tree 16	Bryotropha terrella	B	LEASU1051-18	TLMF Lep 26887	BOLD:AAB9591	629[0n]	MN805728	Austria
NJ tree 16	Bryotropha umbrosella	A	LEFID369-10	MM06278	BOLD:AAC3323	658[0n]	HM873166	Finland
NJ tree 16	Bryotropha umbrosella	A	LEFID370-10	MM06279	BOLD:AAC3323	658[0n]	HM873167	Finland
NJ tree 16	Bryotropha umbrosella	A	LEFIJ246-10	MM14518	BOLD:AAC3323	658[0n]	JF853489	Finland
NJ tree 16	Bryotropha umbrosella	A	LEFIJ247-10	MM14519	BOLD:AAC3323	632[0n]	JF853490	Finland
NJ tree 16	Bryotropha umbrosella	A	LEFIJ948-10	MM17573	BOLD:AAC3323	658[0n]	JF853911	Finland
NJ tree 16	Bryotropha umbrosella	A	LEFIK652-10	MM18227	BOLD:AAC3323	658[0n]	JF854222	Finland
NJ tree 16	Bryotropha umbrosella	A	LEFIL366-10	MM18676	BOLD:AAC3323	658[1n]	JN270958	Finland
NJ tree 16	Bryotropha umbrosella	A	LEEUA173-11	MM19581	BOLD:AAC3323	658[0n]	KX049831	Sweden
NJ tree 16	Bryotropha umbrosella	B	LEFID576-10	MM06573	BOLD:AAJ8980	614[0n]	HM873341	Finland
NJ tree 16	Bryotropha umbrosella	B	LEFIJ094-10	MM06574	BOLD:AAJ8980	658[0n]	JF853441	Finland
NJ tree 16	Bryotropha umbrosella	B	LEFIJ248-10	MM14520	BOLD:AAJ8980	658[0n]	JF853491	Finland
NJ tree 16	Bryotropha umbrosella	B	LEFIJ944-10	MM17569	BOLD:AAJ8980	658[0n]	JF853907	Finland
NJ tree 16	Bryotropha umbrosella	B	LEFIJ945-10	MM17570	BOLD:AAJ8980	658[0n]	JF853908	Finland
NJ tree 16	Bryotropha umbrosella	B	LEFIJ946-10	MM17571	BOLD:AAJ8980	658[0n]	JF853909	Finland
NJ tree 16	Bryotropha umbrosella	B	LEFIJ947-10	MM17572	BOLD:AAJ8980	658[0n]	JF853910	Finland
NJ tree 16	Bryotropha umbrosella	B	LEFIK651-10	MM18226	BOLD:AAJ8980	658[0n]	JF854221	Finland
NJ tree 16	Bryotropha umbrosella	B	LEFII183-10	MM18610	BOLD:AAJ8980	658[0n]	JF853392	Finland
NJ tree 16	Bryotropha umbrosella	B	LON1926-15	NHMO-DAR-5446	BOLD:AAJ8980	625[1n]	MN804627	Norway
NJ tree 16	Bryotropha umbrosella	B	LON3558-16	NHMO-DAR-9502	BOLD:AAJ8980	658[0n]	MN804096	Norway
NJ tree 16	Bryotropha vondermuhlli		LEASU054-18	TLMF Lep 25475	BOLD:ADI8418	639[0n]	MN806393	Spain
NJ tree 16	Bryotropha vondermuhlli		LEASU189-18	TLMF Lep 25610	BOLD:ADI8418	658[0n]	MN806851	Spain
NJ tree 16	Bryotropha wolschrijni		LEASU218-18	TLMF Lep 25639	BOLD:ADN0112	658[0n]	MN805903	Spain
NJ tree 3	Canarischema fuerteventura		MNAQ1047-16	ZMUC00029762	BOLD:ACZ6649	573[0n]	KY818716	Spain
NJ tree 3	Canarischema fuerteventura		MNAQ1048-16	ZMUC00029763	BOLD:ACZ6649	622[0n]	KY818715	Spain
NJ tree 17	Carpatolechia aenigma		LEASS218-16	KLM Lep 06013	BOLD:AAV7729	658[0n]	MN805397	Romania
NJ tree 17	Carpatolechia aenigma		PHLAE074-11	TLMF Lep 04294	BOLD:AAV7729	658[0n]	JN271065	Italy
NJ tree 17	Carpatolechia aenigma		PHLAE075-11	TLMF Lep 04295	BOLD:AAV7729	658[0n]	JN271066	Italy
NJ tree 17	Carpatolechia aenigma		LEAST914-17	TLMF Lep 24272	BOLD:AAV7729	658[0n]	MN804434	Italy
NJ tree 17	Carpatolechia alburnella		FBLMV905-09	BC ZSM Lep 28885	BOLD:AAF1850	658[0n]	HQ955489	Germany
NJ tree 17	Carpatolechia alburnella		FBLMW134-10	BC ZSM Lep 29064	BOLD:AAF1850	658[1n]	HQ563417	Germany
NJ tree 17	Carpatolechia alburnella		FBLMW666-10	BC ZSM Lep 38052	BOLD:AAF1850	658[0n]	HQ563656	Germany
NJ tree 17	Carpatolechia alburnella		FBLMZ365-12	BC ZSM Lep 64446	BOLD:AAF1850	627[0n]	KX047419	Germany
NJ tree 17	Carpatolechia alburnella		FGMLD292-13	BC ZSM Lep 79053	BOLD:AAF1850	658[0n]	MN806933	Germany
NJ tree 17	Carpatolechia alburnella		FGMLD293-13	BC ZSM Lep 79054	BOLD:AAF1850	658[0n]	MN806714	Germany
NJ tree 17	Carpatolechia alburnella		FGMLG414-15	BC ZSM Lep 89245	BOLD:AAF1850	631[0n]	MN803805	Germany
NJ tree 17	Carpatolechia alburnella		LEAST1644-18	KLM Lep 12399	BOLD:AAF1850	658[0n]	MN804320	Austria
NJ tree 17	Carpatolechia alburnella		LEFIC195-10	MM03556	BOLD:AAF1850	658[0n]	HM872039	Finland
NJ tree 17	Carpatolechia alburnella		LEFIE716-10	MM09805	BOLD:AAF1850	658[0n]	HM874436	Finland
NJ tree 17	Carpatolechia alburnella		LEFIF591-10	MM12437	BOLD:AAF1850	658[0n]	HM875275	Finland
NJ tree 17	Carpatolechia alburnella		LON1956-15	NHMO-DAR-5476	BOLD:AAF1850	658[0n]	MN806918	Norway
NJ tree 17	Carpatolechia alburnella		LON1957-15	NHMO-DAR-5477	BOLD:AAF1850	658[0n]	MN805710	Norway
NJ tree 17	Carpatolechia alburnella		PHLAC254-10	TLMF Lep 02289	BOLD:AAF1850	658[0n]	JF859861	Italy
NJ tree 17	Carpatolechia alburnella		PHLAD595-11	TLMF Lep 03770	BOLD:AAF1850	658[0n]	JN271022	Italy
NJ tree 17	Carpatolechia alburnella		PHLAD596-11	TLMF Lep 03771	BOLD:AAF1850	658[0n]	JN271023	Italy
NJ tree 17	Carpatolechia alburnella		PHLAI671-13	TLMF Lep 09233	BOLD:AAF1850	658[0n]	MN806531	Austria
NJ tree 17	Carpatolechia alburnella		LEATA490-13	TLMF Lep 10097	BOLD:AAF1850	658[0n]	MN805660	Austria
NJ tree 17	Carpatolechia alburnella		LEATC486-13	TLMF Lep 12468	BOLD:AAF1850	658[0n]	KM573202	Austria
NJ tree 17	Carpatolechia alburnella		LEATJ585-15	TLMF Lep 18160	BOLD:AAF1850	658[0n]	MN803548	Italy
NJ tree 17	Carpatolechia decorella		FGMLD214-13	BC ZSM Lep 75935	BOLD:AAK2790	658[0n]	MN805267	Germany
NJ tree 17	Carpatolechia decorella		FGMLH516-16	BC ZSM Lep 84027	BOLD:AAK2790	658[0n]	MN805840	Germany
NJ tree 17	Carpatolechia decorella		FGMLG660-16	BC ZSM Lep 95191	BOLD:AAK2790	658[0n]	MN803826	Germany
NJ tree 17	Carpatolechia decorella		FGMLH468-16	BC ZSM Lep 95474	BOLD:AAK2790	658[0n]	MN803576	Germany
NJ tree 17	Carpatolechia decorella		LON7017-18	KBE 2018283	BOLD:AAK2790	658[0n]	MN803655	Croatia
NJ tree 17	Carpatolechia decorella		LEAST1640-18	KLM Lep 12395	BOLD:AAK2790	658[0n]	MN803968	Austria
NJ tree 17	Carpatolechia decorella		LEFIK139-10	MM17714	BOLD:AAK2790	658[1n]	KX041220	Bulgaria
NJ tree 17	Carpatolechia decorella		LEFIL643-10	MM18941	BOLD:AAK2790	658[0n]	KM373628	France
NJ tree 17	Carpatolechia decorella		LEFIJ4862-16	MM25182	BOLD:AAK2790	627[0n]	MN805709	Finland
NJ tree 17	Carpatolechia decorella		LON4189-16	NHMO-DAR-10133	BOLD:AAK2790	636[0n]	MN803687	Norway
NJ tree 17	Carpatolechia decorella		LON1495-14	NHMO-DAR-4076	BOLD:AAK2790	658[0n]	MN803827	Norway
NJ tree 17	Carpatolechia decorella		LON1952-15	NHMO-DAR-5472	BOLD:AAK2790	658[0n]	MN804929	Norway
NJ tree 17	Carpatolechia decorella		LON1953-15	NHMO-DAR-5473	BOLD:AAK2790	658[0n]	MN805182	Norway
NJ tree 17	Carpatolechia decorella		PHLAB759-10	TLMF Lep 01559	BOLD:AAK2790	658[0n]	HQ968770	Italy
NJ tree 17	Carpatolechia decorella		PHLAB851-10	TLMF Lep 01651	BOLD:AAK2790	658[0n]	HQ968855	Italy
NJ tree 17	Carpatolechia decorella		PHLAC331-10	TLMF Lep 02366	BOLD:AAK2790	630[0n]	JN820099	Italy
NJ tree 17	Carpatolechia decorella		PHLAV237-12	TLMF Lep 08056	BOLD:AAK2790	658[0n]	KP253449	Austria
NJ tree 17	Carpatolechia decorella		LEATB112-13	TLMF Lep 10289	BOLD:AAK2790	658[0n]	MN806835	Italy
NJ tree 17	Carpatolechia decorella		LEATE297-13	TLMF Lep 11709	BOLD:AAK2790	658[0n]	MN804682	Italy
NJ tree 17	Carpatolechia decorella		LASTS590-14	TLMF Lep 15042	BOLD:AAK2790	658[0n]	MN804487	Austria
NJ tree 17	Carpatolechia decorella		ABOLA638-14	TLMF Lep 16325	BOLD:AAK2790	658[0n]	MN806487	Austria
NJ tree 17	Carpatolechia decorella		LEATI145-15	TLMF Lep 17530	BOLD:AAK2790	658[0n]	MN805040	Italy
NJ tree 17	Carpatolechia epomidella		LEFIE087-10	MM08264	BOLD:AAF1847	658[0n]	HM873834	Finland
NJ tree 17	Carpatolechia epomidella		LEFIE101-10	MM08285	BOLD:AAF1847	658[0n]	HM873849	Finland
NJ tree 17	Carpatolechia epomidella		LEFIG180-10	MM14048	BOLD:AAF1847	658[0n]	HM875860	Finland
NJ tree 17	Carpatolechia filipjevi		LEASU187-18	TLMF Lep 25608	BOLD:ADO3061	658[0n]	MN805340	Russia
NJ tree 17	Carpatolechia fugacella		FBLMW462-10	BC ZSM Lep 37563	BOLD:AAN0741	658[0n]	HQ955610	Germany
NJ tree 17	Carpatolechia fugacella		FGMLA039-12	BC ZSM Lep 61935	BOLD:AAN0741	658[0n]	MN806577	Germany
NJ tree 17	Carpatolechia fugacella		FBLMZ260-12	BC ZSM Lep 64341	BOLD:AAN0741	658[0n]	KX046259	Germany
NJ tree 17	Carpatolechia fugacella		FGMLB674-13	BC ZSM Lep 70980	BOLD:AAN0741	658[0n]	MN806153	Germany
NJ tree 17	Carpatolechia fugacella		FGMLB687-13	BC ZSM Lep 70993	BOLD:AAN0741	658[0n]	MN803695	Germany
NJ tree 17	Carpatolechia fugacella		GBLAB1181-14	BC ZSM Lep 76901	BOLD:AAN0741	658[0n]	MN806152	Germany
NJ tree 17	Carpatolechia fugacella		GBLAB913-13	BC ZSM Lep 78438	BOLD:AAN0741	658[0n]	MN804673	Germany
NJ tree 17	Carpatolechia fugacella		GBLAB1525-14	BC ZSM Lep 83040	BOLD:AAN0741	658[0n]	MN803850	Germany
NJ tree 17	Carpatolechia fugacella		GBLAB1571-14	BC ZSM Lep 83086	BOLD:AAN0741	658[0n]	MN805262	Germany
NJ tree 17	Carpatolechia fugacella		FGMLH517-16	BC ZSM Lep 84028	BOLD:AAN0741	658[0n]	MN805662	Germany
NJ tree 17	Carpatolechia fugacella		PHLAD653-11	TLMF Lep 03828	BOLD:AAN0741	658[0n]	JN271054	Italy
NJ tree 17	Carpatolechia fugacella		LEATH374-14	TLMF Lep 15586	BOLD:AAN0741	658[0n]	MN803541	Italy
NJ tree 17	Carpatolechia fugacella		ABOLB216-15	TLMF Lep 17221	BOLD:AAN0741	658[0n]	MN806409	Austria
NJ tree 17	Carpatolechia fugacella		LEATJ834-15	TLMF Lep 18409	BOLD:AAN0741	658[0n]	MN806844	Italy
NJ tree 17	Carpatolechia fugacella		LEATJ835-15	TLMF Lep 18410	BOLD:AAN0741	658[0n]	MN803712	Italy
NJ tree 17	Carpatolechia fugacella		LEAST546-17	TLMF Lep 23144	BOLD:AAN0741	658[0n]	MN807005	Austria
NJ tree 17	Carpatolechia fugacella		LEAST897-17	TLMF Lep 24255	BOLD:AAN0741	658[0n]	MN803800	Italy
NJ tree 17	Carpatolechia fugacella		LEASU436-18	TLMF Lep 25796	BOLD:AAN0741	658[0n]	MN803534	Austria
NJ tree 17	Carpatolechia fugacella		LEASU481-18	TLMF Lep 25841	BOLD:AAN0741	658[0n]	MN804939	Austria
NJ tree 17	Carpatolechia fugacella		LEASU656-18	TLMF Lep 26492	BOLD:AAN0741	658[0n]	MN805686	Austria
NJ tree 17	Carpatolechia fugitivella		FBLMT515-09	BC ZSM Lep 25075	BOLD:AAA7652	658[0n]	GU706884	Germany
NJ tree 17	Carpatolechia fugitivella		FBLMT521-09	BC ZSM Lep 25081	BOLD:AAA7652	658[0n]	GU706885	Germany
NJ tree 17	Carpatolechia fugitivella		FBLMU204-09	BC ZSM Lep 25714	BOLD:AAA7652	658[0n]	GU707029	Germany
NJ tree 17	Carpatolechia fugitivella		FBLMU587-09	BC ZSM Lep 27237	BOLD:AAA7652	658[0n]	GU707247	Germany
NJ tree 17	Carpatolechia fugitivella		FBLMZ363-12	BC ZSM Lep 64444	BOLD:AAA7652	658[1n]	KX044618	Germany
NJ tree 17	Carpatolechia fugitivella		FBLMZ364-12	BC ZSM Lep 64445	BOLD:AAA7652	658[0n]	MN806148	Germany
NJ tree 17	Carpatolechia fugitivella		FGMLA581-12	BC ZSM Lep 70887	BOLD:AAA7652	658[0n]	MN805741	Germany
NJ tree 17	Carpatolechia fugitivella		FGMLA582-12	BC ZSM Lep 70888	BOLD:AAA7652	658[0n]	MN804590	Germany
NJ tree 17	Carpatolechia fugitivella		FGMLB699-13	BC ZSM Lep 71005	BOLD:AAA7652	658[0n]	MN804482	Germany
NJ tree 17	Carpatolechia fugitivella		FGMLB733-13	BC ZSM Lep 71039	BOLD:AAA7652	658[0n]	MN804625	Germany
NJ tree 17	Carpatolechia fugitivella		GBLAB1041-14	BC ZSM Lep 82556	BOLD:AAA7652	658[0n]	MN807014	Germany
NJ tree 17	Carpatolechia fugitivella		FGMLF050-15	BC ZSM Lep 87646	BOLD:AAA7652	658[0n]	MN804300	Germany
NJ tree 17	Carpatolechia fugitivella		FGMLG544-16	BC ZSM Lep 92985	BOLD:AAA7652	658[0n]	MN806998	Germany
NJ tree 17	Carpatolechia fugitivella		LEAST1476-18	KLM Lep 08811	BOLD:AAA7652	658[0n]	MN803484	Austria
NJ tree 17	Carpatolechia fugitivella		LEAST1489-18	KLM Lep 08824	BOLD:AAA7652	658[0n]	MN804179	Austria
NJ tree 17	Carpatolechia fugitivella		LEAST1643-18	KLM Lep 12398	BOLD:AAA7652	658[0n]	MN805299	Austria
NJ tree 17	Carpatolechia fugitivella		LEFIF475-10	MM12021	BOLD:AAA7652	658[0n]	HM875160	Finland
NJ tree 17	Carpatolechia fugitivella		LEFIG760-10	MM15624	BOLD:AAA7652	658[0n]	HM876413	Finland
NJ tree 17	Carpatolechia fugitivella		LEFIG761-10	MM15625	BOLD:AAA7652	658[0n]	HM876414	Finland
NJ tree 17	Carpatolechia fugitivella		LON462-08	NHMO-08113	BOLD:AAA7652	657[0n]	KX047599	Norway
NJ tree 17	Carpatolechia fugitivella		LON1954-15	NHMO-DAR-5474	BOLD:AAA7652	622[0n]	MN804171	Norway
NJ tree 17	Carpatolechia fugitivella		LON1955-15	NHMO-DAR-5475	BOLD:AAA7652	658[0n]	MN804919	Norway
NJ tree 17	Carpatolechia fugitivella		PHLAC215-10	TLMF Lep 02250	BOLD:AAA7652	658[0n]	JF859826	Italy
NJ tree 17	Carpatolechia fugitivella		PHLAE140-11	TLMF Lep 04360	BOLD:AAA7652	658[0n]	JN271079	Italy
NJ tree 17	Carpatolechia fugitivella		PHLAV257-12	TLMF Lep 08076	BOLD:AAA7652	658[0n]	KM573249	Austria
NJ tree 17	Carpatolechia fugitivella		PHLAH479-12	TLMF Lep 08298	BOLD:AAA7652	658[0n]	KM572147	Austria
NJ tree 17	Carpatolechia fugitivella		LEATE851-13	TLMF Lep 12263	BOLD:AAA7652	658[0n]	MN806667	Italy
NJ tree 17	Carpatolechia fugitivella		LEATF013-14	TLMF Lep 13325	BOLD:AAA7652	658[0n]	MN804913	Austria
NJ tree 17	Carpatolechia fugitivella		LASTS288-14	TLMF Lep 14740	BOLD:AAA7652	658[0n]	KP253489	Austria
NJ tree 17	Carpatolechia fugitivella		LEATH041-14	TLMF Lep 15158	BOLD:AAA7652	658[0n]	MN806639	Austria
NJ tree 17	Carpatolechia fugitivella		ABOLB224-15	TLMF Lep 17229	BOLD:AAA7652	658[0n]	MN806299	Austria
NJ tree 17	Carpatolechia fugitivella		LEAST1871-18	TLMF Lep 25107	BOLD:AAA7652	634[0n]	MN805189	Austria
NJ tree 17	Carpatolechia fugitivella		LEASU661-18	TLMF Lep 26497	BOLD:AAA7652	658[0n]	MN804582	Austria
NJ tree 17	Carpatolechia notatella		FBLMT512-09	BC ZSM Lep 25072	BOLD:AAD6612	658[0n]	GU707005	Germany
NJ tree 17	Carpatolechia notatella		FBLMW950-10	BC ZSM Lep 35106	BOLD:AAD6612	658[0n]	HQ563793	Germany
NJ tree 17	Carpatolechia notatella		FGMLA438-12	BC ZSM Lep 70364	BOLD:AAD6612	658[0n]	MN804662	Germany
NJ tree 17	Carpatolechia notatella		FGMLI304-17	BC ZSM Lep 95690	BOLD:AAD6612	658[0n]	MN806284	Germany
NJ tree 17	Carpatolechia notatella		FGMLI032-17	BC ZSM Lep 95893	BOLD:AAD6612	658[0n]	MN803546	Germany
NJ tree 17	Carpatolechia notatella		GMGRD3482-13	BIOUG06046-A12	BOLD:AAD6612	558[0n]	MN804068	Germany
NJ tree 17	Carpatolechia notatella		LEFIA1038-10	MM06130	BOLD:AAD6612	658[0n]	JF818730	Finland
NJ tree 17	Carpatolechia notatella		LEFIG279-10	MM14223	BOLD:AAD6612	658[0n]	HM875958	Finland
NJ tree 17	Carpatolechia notatella		LEFIJ373-10	MM15974	BOLD:AAD6612	658[0n]	JF853560	Finland
NJ tree 17	Carpatolechia notatella		LON1961-15	NHMO-DAR-5481	BOLD:AAD6612	658[0n]	MN805537	Norway
NJ tree 17	Carpatolechia notatella		PHLAE047-11	TLMF Lep 04267	BOLD:AAD6612	658[0n]	JN271060	Austria
NJ tree 17	Carpatolechia notatella		LASTS269-14	TLMF Lep 14721	BOLD:AAD6612	658[0n]	KP253182	Austria
NJ tree 17	Carpatolechia notatella		LEATH030-14	TLMF Lep 15147	BOLD:AAD6612	658[0n]	MN806257	Austria
NJ tree 17	Carpatolechia notatella		LEATH285-14	TLMF Lep 15497	BOLD:AAD6612	658[0n]	MN804053	Italy
NJ tree 17	Carpatolechia notatella		LEATJ844-15	TLMF Lep 18419	BOLD:AAD6612	658[0n]	MN806076	Italy
NJ tree 17	Carpatolechia proximella		GBLAA1809-15	BC ZSM Lep 100098	BOLD:AAA6352	588[0n]	MN804878	Germany
NJ tree 17	Carpatolechia proximella		FBLMT509-09	BC ZSM Lep 25069	BOLD:AAA6352	658[0n]	GU706748	Germany
NJ tree 17	Carpatolechia proximella		FBLMT514-09	BC ZSM Lep 25074	BOLD:AAA6352	658[0n]	KX041010	Germany
NJ tree 17	Carpatolechia proximella		FBLMV908-09	BC ZSM Lep 28888	BOLD:AAA6352	635[0n]	HQ955490	Germany
NJ tree 17	Carpatolechia proximella		FBLMV910-09	BC ZSM Lep 28890	BOLD:AAA6352	618[0n]	KX040666	Germany
NJ tree 17	Carpatolechia proximella		FBLMW937-10	BC ZSM Lep 35093	BOLD:AAA6352	658[0n]	HQ563785	Germany
NJ tree 17	Carpatolechia proximella		FBLMW705-10	BC ZSM Lep 38091	BOLD:AAA6352	658[0n]	HQ563692	Germany
NJ tree 17	Carpatolechia proximella		ODOPE049-11	BC ZSM Lep 50830	BOLD:AAA6352	658[0n]	KX040340	Germany
NJ tree 17	Carpatolechia proximella		FGMLA439-12	BC ZSM Lep 70365	BOLD:AAA6352	632[0n]	MN806939	Germany
NJ tree 17	Carpatolechia proximella		FGMLB696-13	BC ZSM Lep 71002	BOLD:AAA6352	658[0n]	MN804064	Germany
NJ tree 17	Carpatolechia proximella		FGMLD295-13	BC ZSM Lep 79056	BOLD:AAA6352	658[0n]	MN804124	Germany
NJ tree 17	Carpatolechia proximella		GBLAB1505-14	BC ZSM Lep 82640	BOLD:AAA6352	658[0n]	MN804241	Germany
NJ tree 17	Carpatolechia proximella		FGMLI407-17	BC ZSM Lep 95603	BOLD:AAA6352	658[0n]	MN803816	Germany
NJ tree 17	Carpatolechia proximella		FGMLI445-17	BC ZSM Lep 95641	BOLD:AAA6352	658[0n]	MN803453	Germany
NJ tree 17	Carpatolechia proximella		FGMLI314-17	BC ZSM Lep 95700	BOLD:AAA6352	658[0n]	MN804699	Germany
NJ tree 17	Carpatolechia proximella		FGMLI255-17	BC ZSM Lep 95831	BOLD:AAA6352	658[0n]	MN804262	Germany
NJ tree 17	Carpatolechia proximella		FGMLI045-17	BC ZSM Lep 95906	BOLD:AAA6352	658[0n]	MN804008	Germany
NJ tree 17	Carpatolechia proximella		FGMLI142-17	BC ZSM Lep 96098	BOLD:AAA6352	658[0n]	MN806065	Germany
NJ tree 17	Carpatolechia proximella		PHLAI941-13	KLM Lep 01131	BOLD:AAA6352	632[0n]	MN804297	Austria
NJ tree 17	Carpatolechia proximella		LEFIB145-10	MM00527	BOLD:AAA6352	658[0n]	HM871050	Finland
NJ tree 17	Carpatolechia proximella		LEFIC107-10	MM03431	BOLD:AAA6352	658[0n]	HQ570298	Finland
NJ tree 17	Carpatolechia proximella		LEFID276-10	MM06150	BOLD:AAA6352	658[0n]	HM873074	Finland
NJ tree 17	Carpatolechia proximella		LON1959-15	NHMO-DAR-5479	BOLD:AAA6352	658[0n]	MN804768	Norway
NJ tree 17	Carpatolechia proximella		LON1960-15	NHMO-DAR-5480	BOLD:AAA6352	658[0n]	MN805029	Norway
NJ tree 17	Carpatolechia proximella		LON1962-15	NHMO-DAR-5482	BOLD:AAA6352	658[0n]	MN803963	Norway
NJ tree 17	Carpatolechia proximella		PHLAD650-11	TLMF Lep 03825	BOLD:AAA6352	658[0n]	JN271052	Italy
NJ tree 17	Carpatolechia proximella		PHLAD654-11	TLMF Lep 03829	BOLD:AAA6352	658[0n]	JN271055	Italy
NJ tree 17	Carpatolechia proximella		PHLAG767-12	TLMF Lep 07446	BOLD:AAA6352	658[0n]	MN803607	Austria
NJ tree 17	Carpatolechia proximella		PHLAG793-12	TLMF Lep 07472	BOLD:AAA6352	658[0n]	KP253697	Austria
NJ tree 17	Carpatolechia proximella		LEATA370-13	TLMF Lep 09787	BOLD:AAA6352	612[0n]	MN805812	Italy
NJ tree 17	Carpatolechia proximella		LEATF436-14	TLMF Lep 13748	BOLD:AAA6352	658[0n]	MN804395	Austria
NJ tree 17	Carpatolechia proximella		ABOLA795-15	TLMF Lep 16755	BOLD:AAA6352	658[0n]	MN804169	Austria
NJ tree 17	Carpatolechia proximella		LEATJ741-15	TLMF Lep 18316	BOLD:AAA6352	658[0n]	MN803669	Italy
NJ tree 18	Caryocolum albifaciella		PHLAA747-09	TLMF Lep 00787	BOLD:AAK2832	632[0n]	HM426134	Austria
NJ tree 18	Caryocolum albifaciella		PHLAD562-11	TLMF Lep 03737	BOLD:AAK2832	658[0n]	JN271003	Italy
NJ tree 18	Caryocolum albifaciella		PHLAD563-11	TLMF Lep 03738	BOLD:AAK2832	658[0n]	JN271004	Italy
NJ tree 18	Caryocolum albifaciella		PHLAD580-11	TLMF Lep 03755	BOLD:AAK2832	658[0n]	JN271013	Austria
	Caryocolum albifaciella		PHLAE402-11	TLMF Lep 04527	BOLD:AAK2832	407[0n]	KJ427032	Austria
	Caryocolum albifaciella		LEAST1133-17	TLMF Lep 22116	BOLD:AAK2832	344[0n]	MN804814	Austria
NJ tree 18	Caryocolum alsinella	A	PHLAE073-11	TLMF Lep 04293	BOLD:AAV7764	658[0n]	JN271064	Italy
NJ tree 18	Caryocolum alsinella	B	LON5887-17	NHMO-DAR-12550		587[7n]	MN803474	Norway
NJ tree 18	Caryocolum alsinella	B	LEASS817-17	TLMF Lep 22465	BOLD:ADG5831	645[0n]	MN806205	Italy
NJ tree 18	Caryocolum alsinella	B	LEGEL333-18	TLMF Lep 25279	BOLD:ADG5831	658[0n]	MN805818	Macedonia
NJ tree 18	Caryocolum alsinella	C	LEASS217-16	KLM Lep 06012	BOLD:AAV0572	658[0n]	MN804552	Hungary
NJ tree 18	Caryocolum alsinella	C	LEEUA388-11	MM19796	BOLD:AAV0572	621[0n]	JN270934	Denmark
NJ tree 18	Caryocolum alsinella	C	LEFIJ4706-16	MM25278	BOLD:AAV0572	658[0n]	MN805647	Finland
NJ tree 18	Caryocolum alsinella	C	LON2049-15	NHMO-DAR-5569	BOLD:AAV0572	658[0n]	MN803500	Denmark
NJ tree 18	Caryocolum alsinella	C	ABOLB228-15	TLMF Lep 17233	BOLD:AAV0572	658[0n]	MN804679	Austria
NJ tree 18	Caryocolum alsinella	C	LEATJ1465-16	TLMF Lep 19788	BOLD:AAV0572	658[0n]	MN804116	Austria
NJ tree 18	Caryocolum alsinella	C	LEAST438-17	TLMF Lep 23036	BOLD:AAV0572	658[0n]	MN804291	Austria
NJ tree 18	Caryocolum alsinella	C	LEAST439-17	TLMF Lep 23037	BOLD:AAV0572	658[0n]	MN803710	Austria
NJ tree 18	Caryocolum alsinella	C	DEEUR1801-18	TLMF Lep 23449	BOLD:AAV0572	658[0n]	MN806007	Austria
NJ tree 18	Caryocolum alsinella	C	LEGEL180-18	TLMF Lep 24878	BOLD:AAV0572	658[1n]	MN803458	Bulgaria
NJ tree 18	Caryocolum alsinella	C	LEASU024-18	TLMF Lep 25445	BOLD:AAV0572	658[0n]	MN806882	Italy
NJ tree 18	Caryocolum alsinella	C	LEASU433-18	TLMF Lep 25793	BOLD:AAV0572	658[0n]	MN806491	Austria
NJ tree 18	Caryocolum alsinella	C	LEASU434-18	TLMF Lep 25794	BOLD:AAV0572	658[0n]	MN804468	Austria
NJ tree 18	Caryocolum alsinella	C	LEASU440-18	TLMF Lep 25800	BOLD:AAV0572	658[0n]	MN804121	Austria
NJ tree 18	Caryocolum amaurella	A	LEFIF976-10	MM13561	BOLD:AAE9473	658[0n]	HM875657	Finland
NJ tree 18	Caryocolum amaurella	A	LON6489-17	NHMO-DAR-14014	BOLD:AAE9473	658[0n]	MN804852	Norway
NJ tree 18	Caryocolum amaurella	A	LON2039-15	NHMO-DAR-5559	BOLD:AAE9473	658[0n]	MN805135	Norway
NJ tree 18	Caryocolum amaurella	B	PHLAE398-11	TLMF Lep 04523	BOLD:ACE5885	658[0n]	KJ427046	Austria
NJ tree 18	Caryocolum amaurella	B	PHLAE399-11	TLMF Lep 04524	BOLD:ACE5885	658[0n]	KJ427049	Austria
NJ tree 18	Caryocolum amaurella	C	LEAST1682-18	KLM Lep 12437	BOLD:ADL1729	607[0n]	MN805778	Austria
NJ tree 18	Caryocolum amaurella	C	LON6481-17	NHMO-DAR-14006	BOLD:ADL1729	658[0n]	MN804296	Norway
NJ tree 18	Caryocolum amaurella	D	PHLAF107-11	TLMF Lep 05277	BOLD:ABA2355	658[0n]	KJ427133	Macedonia
NJ tree 18	Caryocolum amaurella	D	PHLAF108-11	TLMF Lep 05278	BOLD:ABA2355	658[0n]	KJ427129	Macedonia
NJ tree 18	Caryocolum amaurella	E	LEFIF522-10	MM12154	BOLD:AAE9474	658[0n]	HM875207	Finland
NJ tree 18	Caryocolum amaurella	E	LEFIF977-10	MM13562	BOLD:AAE9474	658[0n]	HM875658	Finland
NJ tree 18	Caryocolum amaurella	E	LEFIF978-10	MM13563	BOLD:AAE9474	658[0n]	HM875659	Finland
NJ tree 18	Caryocolum amaurella	E	LEFIF979-10	MM13564	BOLD:AAE9474	658[0n]	HM875660	Finland
NJ tree 18	Caryocolum amaurella	E	LON6480-17	NHMO-DAR-14005	BOLD:AAE9474	644[0n]	MN804658	Norway
NJ tree 18	Caryocolum amaurella	E	LON6483-17	NHMO-DAR-14008	BOLD:AAE9474	625[0n]	MN805033	Norway
NJ tree 18	Caryocolum amaurella	E	LON6485-17	NHMO-DAR-14010	BOLD:AAE9474	620[0n]	MN805195	Norway
NJ tree 18	Caryocolum amaurella	E	LON6487-17	NHMO-DAR-14012	BOLD:AAE9474	635[0n]	MN804813	Norway
NJ tree 18	Caryocolum amaurella	E	LON6492-17	NHMO-DAR-14017	BOLD:AAE9474	658[0n]	MN805223	Norway
NJ tree 18	Caryocolum amaurella	E	LON6531-17	NHMO-DAR-14056	BOLD:AAE9474	658[0n]	MN803630	Norway
NJ tree 18	Caryocolum amaurella	E	LON3576-16	NHMO-DAR-9520	BOLD:AAE9474	639[0n]	MN806662	Norway
NJ tree 18	Caryocolum amaurella	E	LON3577-16	NHMO-DAR-9521	BOLD:AAE9474	658[0n]	MN805145	Norway
NJ tree 18	Caryocolum arenariella		LEFIG782-10	MM15646	BOLD:AAE9479	625[0n]	HM876434	Finland
NJ tree 18	Caryocolum arenariella		LEFIG783-10	MM15647	BOLD:AAE9479	568[0n]	HM876435	Finland
NJ tree 18	Caryocolum arenariella		LEFIJ779-10	MM17404	BOLD:AAE9479	658[0n]	JF853820	Finland
NJ tree 18	Caryocolum arenariella		LEFIL552-10	MM18850	BOLD:AAE9479	658[0n]	JF854655	Sweden
NJ tree 18	Caryocolum arenariella		PHLAF104-11	TLMF Lep 05274	BOLD:AAE9479	658[0n]	KJ427044	Macedonia
NJ tree 18	Caryocolum arenbergeri		LEASU109-18	TLMF Lep 25530	BOLD:AAV7765	658[0n]	MN804175	Spain
NJ tree 18	Caryocolum baischi		LEASU129-18	TLMF Lep 25550	BOLD:ADN9692	658[0n]	MN805117	Greece
NJ tree 18	Caryocolum blandella		GMGMM1282-14	BIOUG17377-C07	BOLD:AAI6556	555[0n]	MN804057	Germany
NJ tree 18	Caryocolum blandella		GMGMM1305-14	BIOUG17377-E06	BOLD:AAI6556	555[0n]	MN805369	Germany
NJ tree 18	Caryocolum blandella		GMGMN809-14	BIOUG17441-F02	BOLD:AAI6556	591[0n]	MN806736	Germany
NJ tree 18	Caryocolum blandella		GMGMN820-14	BIOUG17441-G01	BOLD:AAI6556	588[0n]	MN806479	Germany
NJ tree 18	Caryocolum blandella		LEFIB755-10	MM02608	BOLD:AAI6556	658[0n]	HM871632	Finland
NJ tree 18	Caryocolum blandella		LEFIC179-10	MM03533	BOLD:AAI6556	658[0n]	HM872024	Finland
NJ tree 18	Caryocolum blandella		LEFIF465-10	MM11987	BOLD:AAI6556	617[0n]	HM875150	Finland
NJ tree 18	Caryocolum blandella		LEFIJ1299-11	MM21159	BOLD:AAI6556	658[0n]	KJ427043	Finland
NJ tree 18	Caryocolum blandella		LON2044-15	NHMO-DAR-5564	BOLD:AAI6556	658[0n]	MN805367	Norway
NJ tree 18	Caryocolum blandelloides		GBLAB1080-14	BC ZSM Lep 76800	BOLD:AAK2834	522[0n]	MN804593	Germany
NJ tree 18	Caryocolum blandelloides		PHLAI021-12	KLM Lep 00496	BOLD:AAK2834	625[0n]	KJ427031	Greece
NJ tree 18	Caryocolum blandelloides		LEFIF059-10	MM10499	BOLD:AAK2834	658[0n]	HM874770	Finland
NJ tree 18	Caryocolum blandelloides		LEFIK150-10	MM17725	BOLD:AAK2834	658[0n]	KJ427078	Finland
NJ tree 18	Caryocolum blandelloides		LEFIK668-10	MM18243	BOLD:AAK2834	658[0n]	JF854237	Finland
NJ tree 18	Caryocolum blandelloides		LON2045-15	NHMO-DAR-5565	BOLD:AAK2834	658[0n]	MN805763	Norway
NJ tree 18	Caryocolum blandelloides		LON2046-15	NHMO-DAR-5566	BOLD:AAK2834	658[0n]	MN804924	Norway
NJ tree 18	Caryocolum blandelloides		LON3579-16	NHMO-DAR-9523	BOLD:AAK2834	658[0n]	MN804438	Norway
NJ tree 18	Caryocolum blandulella		PHLAI019-12	KLM Lep 00494	BOLD:AAV7765	658[0n]	KJ427087	Greece
NJ tree 18	Caryocolum blandulella		PHLAI020-12	KLM Lep 00495	BOLD:AAV7765	658[0n]	KJ427075	Greece
NJ tree 18	Caryocolum blandulella		LEFIL286-10	MM19286	BOLD:AAV7765	658[0n]	JN270954	Sweden
NJ tree 18	Caryocolum blandulella		LEFIL287-10	MM19287	BOLD:AAV7765	658[0n]	KJ427098	Sweden
NJ tree 18	Caryocolum blandulella		LEEUA184-11	MM19592	BOLD:AAV7765	658[0n]	KJ427095	Denmark
NJ tree 18	Caryocolum bosalella		LEGEL072-18	TLMF Lep 24876	BOLD:ADL6231	658[0n]	MN805450	Italy
NJ tree 18	Caryocolum bosalella		LEASU081-18	TLMF Lep 25502	BOLD:ADL6231	658[0n]	MN806852	Italy
NJ tree 18	Caryocolum cassella		FBLMZ734-12	BC ZSM Lep 61585	BOLD:ACX4318	658[0n]	KX044634	Germany
NJ tree 18	Caryocolum cassella		FBLMZ735-12	BC ZSM Lep 61586	BOLD:ACX4318	658[0n]	KX045175	Germany
NJ tree 18	Caryocolum cassella		FGMLD229-13	BC ZSM Lep 75950	BOLD:ACX4318	658[0n]	MN805147	Germany
NJ tree 18	Caryocolum cassella		PHLAI151-12	KLM Lep 00626	BOLD:ACX4318	658[0n]	KJ427121	Austria
NJ tree 18	Caryocolum cassella		LEFIE046-10	MM08149	BOLD:ACX4318	658[0n]	HM873794	Finland
NJ tree 18	Caryocolum cassella		LEFIE633-10	MM09575	BOLD:ACX4318	658[0n]	HM874356	Finland
NJ tree 18	Caryocolum cassella		LEFIE707-10	MM09699	BOLD:ACX4318	658[0n]	HM874428	Finland
NJ tree 18	Caryocolum cassella		LEFIF586-10	MM12412	BOLD:ACX4318	658[0n]	HM875270	Finland
NJ tree 18	Caryocolum cassella		LEFIJ2446-14	MM23792	BOLD:ACX4318	658[0n]	KT782669	Finland
NJ tree 18	Caryocolum cassella		LON6490-17	NHMO-DAR-14015	BOLD:ACX4318	658[0n]	MN804887	Norway
NJ tree 18	Caryocolum cassella		LON2047-15	NHMO-DAR-5567	BOLD:ACX4318	632[0n]	MN804975	Norway
NJ tree 18	Caryocolum cassella		PHLAE405-11	TLMF Lep 04530	BOLD:ACX4318	658[3n]	KJ427045	Austria
NJ tree 18	Caryocolum cassella		LASTS524-14	TLMF Lep 14976	BOLD:ACX4318	658[0n]	MN806259	Italy
NJ tree 18	Caryocolum cassella		LEATJ470-15	TLMF Lep 18045	BOLD:ACX4318	658[0n]	MN806632	Austria
NJ tree 18	Caryocolum cassella		LEATJ476-15	TLMF Lep 18051	BOLD:ACX4318	658[0n]	MN805231	Austria
NJ tree 18	Caryocolum cassella		LEAST431-17	TLMF Lep 23029	BOLD:ACX4318	658[0n]	MN804851	Italy
NJ tree 18	Caryocolum cassella		LEAST432-17	TLMF Lep 23030	BOLD:ACX4318	658[0n]	MN806812	Italy
NJ tree 18	Caryocolum cassella		LEAST918-17	TLMF Lep 24276	BOLD:ACX4318	658[0n]	MN807020	Austria
NJ tree 18	Caryocolum cassella		LEAST1095-17	TLMF Lep 24453	BOLD:ACX4318	658[0n]	MN804695	Italy
NJ tree 18	Caryocolum cassella		LEAST1096-17	TLMF Lep 24454	BOLD:ACX4318	658[0n]	MN804006	Italy
	Caryocolum cassella		LON2048-15	NHMO-DAR-5568		266[0n]	MN804374	Norway
NJ tree 18	Caryocolum cauligenella	A	PHLSA084-11	TLMF Lep 03259	BOLD:AAU3080	658[0n]	JN271117	Spain
NJ tree 18	Caryocolum cauligenella	B	LEFIJ776-10	MM17401	BOLD:AAP7513	658[0n]	JF853817	Finland
NJ tree 18	Caryocolum cauligenella	B	LEFIJ777-10	MM17402	BOLD:AAP7513	658[0n]	JF853818	Finland
NJ tree 18	Caryocolum cauligenella	B	LEFIJ778-10	MM17403	BOLD:AAP7513	658[0n]	JF853819	Finland
NJ tree 18	Caryocolum cauligenella	B	LEATC403-13	TLMF Lep 12385	BOLD:AAP7513	658[0n]	KJ427035	Austria
NJ tree 18	Caryocolum cauligenella	B	LEATC404-13	TLMF Lep 12386	BOLD:AAP7513	658[0n]	KJ427056	Austria
NJ tree 18	Caryocolum cauligenella	B	LEATD655-13	TLMF Lep 13302	BOLD:AAP7513	658[0n]	KJ427119	Italy
NJ tree 18	Caryocolum cauligenella	B	LEASU870-18	TLMF Lep 26706	BOLD:AAP7513	658[0n]	MN806223	Austria
NJ tree 18	Caryocolum confluens		PHLAG580-12	TLMF Lep 07259	BOLD:ABW9623	643[2n]	KJ427060	Greece
NJ tree 18	Caryocolum crypticum		LEATE470-13	TLMF Lep 11882	BOLD:ACJ5624	658[0n]	KJ427122	Italy
NJ tree 18	Caryocolum crypticum		LEATE471-13	TLMF Lep 11883	BOLD:ACJ5624	658[0n]	KJ427124	Italy
NJ tree 18	Caryocolum crypticum		LEATC331-13	TLMF Lep 12313	BOLD:ACJ5624	630[0n]	KJ427040	Italy
NJ tree 18	Caryocolum dauphini		PHLAI446-13	TLMF Lep 08941	BOLD:ACE2159	629[0n]	KJ427050	France
NJ tree 18	Caryocolum dauphini		PHLAI447-13	TLMF Lep 08942	BOLD:ACE2159	658[0n]	KJ427081	France
NJ tree 18	Caryocolum delphinatella		LEEUA478-11	MM20537	BOLD:AAK2827	658[0n]	KJ427114	France
NJ tree 18	Caryocolum delphinatella		PHLAA057-09	TLMF Lep 00097	BOLD:AAK2827	658[0n]	HM432291	Italy
NJ tree 18	Caryocolum delphinatella		PHLAB676-10	TLMF Lep 01476	BOLD:AAK2827	658[0n]	HQ968690	Italy
NJ tree 18	Caryocolum delphinatella		PHLAB677-10	TLMF Lep 01477	BOLD:AAK2827	658[0n]	HQ968691	Italy
NJ tree 18	Caryocolum delphinatella		LEGEL332-18	TLMF Lep 25278	BOLD:AAK2827	658[0n]	MN805490	Italy
NJ tree 18	Caryocolum fibigerium	A	PHLAB800-10	TLMF Lep 01600	BOLD:AAO2674	658[0n]	HQ968808	Italy
NJ tree 18	Caryocolum fibigerium	A	PHLAE533-11	TLMF Lep 05038	BOLD:AAO2674	658[0n]	KJ427112	Italy
NJ tree 18	Caryocolum fibigerium	B	PHLAB801-10	TLMF Lep 01601	BOLD:ADK9243	658[0n]	HQ968809	Italy
NJ tree 18	Caryocolum fibigerium	C	PHLAI013-12	KLM Lep 00488	BOLD:ACC2659	625[0n]	KJ427063	Macedonia
NJ tree 18	Caryocolum fibigerium	C	PHLAI014-12	KLM Lep 00489	BOLD:ACC2659	622[0n]	KJ427116	Greece
NJ tree 18	Caryocolum fibigerium	C	PHLAI015-12	KLM Lep 00490	BOLD:ACC2659	658[0n]	KJ427062	Greece
NJ tree 18	Caryocolum fibigerium	D	PHLSA082-11	TLMF Lep 03257	BOLD:AAU3076	658[0n]	JN271115	Spain
NJ tree 18	Caryocolum fibigerium	D	PHLSA083-11	TLMF Lep 03258	BOLD:AAU3076	658[0n]	JN271116	Spain
NJ tree 18	Caryocolum fibigerium	D	PHLAG510-12	TLMF Lep 06904	BOLD:AAU3076	658[0n]	KJ427071	France
NJ tree 18	Caryocolum fibigerium	D	PHLAI403-13	TLMF Lep 08898	BOLD:AAU3076	658[0n]	KJ427120	Spain
NJ tree 18	Caryocolum fibigerium	D	PHLAI404-13	TLMF Lep 08899	BOLD:AAU3076	658[0n]	KJ427068	Spain
NJ tree 18	Caryocolum fischerella		FBLMW702-10	BC ZSM Lep 38088	BOLD:AAI6565	658[0n]	HQ563689	Germany
NJ tree 18	Caryocolum fischerella		LEAST1494-18	KLM Lep 08829	BOLD:AAI6565	658[0n]	MN806748	Austria
NJ tree 18	Caryocolum fischerella		LEAST1680-18	KLM Lep 12435	BOLD:AAI6565	658[0n]	MN806230	Austria
NJ tree 18	Caryocolum fischerella		LEFIF971-10	MM13555	BOLD:AAI6565	658[0n]	HM875652	Finland
NJ tree 18	Caryocolum fischerella		LEFIF972-10	MM13556	BOLD:AAI6565	658[0n]	HM875653	Finland
NJ tree 18	Caryocolum fischerella		LEFIJ1243-11	MM21103	BOLD:AAI6565	658[0n]	KJ427027	Finland
NJ tree 18	Caryocolum fischerella		LEFIJ1517-12	MM22785	BOLD:AAI6565	658[0n]	KJ427101	Finland
NJ tree 18	Caryocolum fischerella		ABOLB225-15	TLMF Lep 17230	BOLD:AAI6565	658[0n]	MN803921	Austria
NJ tree 18	Caryocolum fraternella		LEFIC851-10	MM05066	BOLD:AAI6571	658[2n]	HM872669	Finland
NJ tree 18	Caryocolum fraternella		LEFIA843-10	MM09719	BOLD:AAI6571	615[0n]	HM386983	Finland
NJ tree 18	Caryocolum fraternella		LEFIF480-10	MM12032	BOLD:AAI6571	658[0n]	HM875165	Finland
NJ tree 18	Caryocolum fraternella		LEFIF970-10	MM13552	BOLD:AAI6571	658[0n]	HM875651	Finland
NJ tree 18	Caryocolum fraternella		LON1503-14	NHMO-DAR-4084	BOLD:AAI6571	658[0n]	MN806256	Norway
NJ tree 18	Caryocolum fraternella		LON1504-14	NHMO-DAR-4085	BOLD:AAI6571	658[0n]	MN806363	Norway
NJ tree 18	Caryocolum fraternella		PHLAG505-12	TLMF Lep 06899	BOLD:AAI6571	658[0n]	KJ427090	France
NJ tree 18	Caryocolum fraternella		PHLAG506-12	TLMF Lep 06900	BOLD:AAI6571	562[1n]	KJ427079	France
NJ tree 18	Caryocolum gallagenellum		PHLAE428-11	TLMF Lep 04553	BOLD:ABV4975	658[0n]	KJ427036	France
NJ tree 18	Caryocolum horoscopa		LEASU108-18	TLMF Lep 25529	BOLD:ADN1280	658[0n]	MN803859	Turkey
NJ tree 18	Caryocolum huebneri		PHLAH147-12	TLMF Lep 06647	BOLD:ABW6646	658[0n]	KJ427110	Austria
NJ tree 18	Caryocolum interalbicella		DNMPC209-18	NMPC-LEP-0016	BOLD:AAI6572	658[0n]	MN805291	Switzerland
NJ tree 18	Caryocolum interalbicella		PHLAA054-09	TLMF Lep 00094	BOLD:AAI6572	658[0n]	GU689183	Italy
NJ tree 18	Caryocolum interalbicella		PHLAA055-09	TLMF Lep 00095	BOLD:AAI6572	658[0n]	GU689184	Italy
NJ tree 18	Caryocolum interalbicella		PHLAD577-11	TLMF Lep 03752	BOLD:AAI6572	658[0n]	JN271011	Italy
NJ tree 18	Caryocolum interalbicella		LEATE379-13	TLMF Lep 11791	BOLD:AAI6572	658[0n]	KJ427042	Italy
NJ tree 18	Caryocolum interalbicella		LEATC328-13	TLMF Lep 12310	BOLD:AAI6572	658[0n]	KJ427074	Italy
NJ tree 18	Caryocolum interalbicella		LEATJ316-15	TLMF Lep 17891	BOLD:AAI6572	658[0n]	MN804526	Austria
NJ tree 18	Caryocolum jaspidella		PHLAG578-12	TLMF Lep 07257	BOLD:ABW6542	658[0n]	KJ427039	Portugal
NJ tree 18	Caryocolum jaspidella		PHLAG579-12	TLMF Lep 07258	BOLD:ABW6542	658[0n]	KJ427118	Portugal
NJ tree 18	Caryocolum junctella	A	FBLMX023-11	BC ZSM Lep 46339	BOLD:ACY8911	658[0n]	KX040837	Germany
NJ tree 18	Caryocolum junctella	A	LON6478-17	NHMO-DAR-14003	BOLD:ACY8911	658[0n]	MN806184	Norway
NJ tree 18	Caryocolum junctella	A	LON6491-17	NHMO-DAR-14016	BOLD:ACY8911	658[0n]	MN806728	Norway
NJ tree 18	Caryocolum junctella	A	LON2050-15	NHMO-DAR-5570	BOLD:ACY8911	658[0n]	MN805435	Norway
NJ tree 18	Caryocolum junctella	A	LON3451-16	NHMO-DAR-9245	BOLD:ACY8911	658[0n]	MN803579	Norway
NJ tree 18	Caryocolum junctella	B	PHLAI156-12	KLM Lep 00631	BOLD:AAQ1185	658[0n]	KJ427094	Austria
NJ tree 18	Caryocolum junctella	B	LEFIL705-10	MM05724	BOLD:AAQ1185	658[0n]	JF854695	Finland
NJ tree 18	Caryocolum junctella	B	LEATC507-13	TLMF Lep 12489	BOLD:AAQ1185	658[0n]	KJ427125	Austria
NJ tree 18	Caryocolum junctella	B	LEATF021-14	TLMF Lep 13333	BOLD:AAQ1185	658[0n]	MN803872	Austria
NJ tree 18	Caryocolum junctella	B	LEATI216-15	TLMF Lep 17601	BOLD:AAQ1185	636[0n]	MN806501	Austria
NJ tree 18	Caryocolum junctella	B	LEAST920-17	TLMF Lep 24278	BOLD:AAQ1185	615[0n]	MN805294	Austria
NJ tree 18	Caryocolum klosi	A	PHLAG512-12	TLMF Lep 06906	BOLD:ABW0326	658[0n]	KJ427076	France
NJ tree 18	Caryocolum klosi	B	FGMLD092-13	BC ZSM Lep 78948	BOLD:AAY7823	658[0n]	MN806224	Germany
NJ tree 18	Caryocolum klosi	B	GELWP190-11	KLM Lep 00190	BOLD:AAY7823	658[0n]	KJ427091	Austria
NJ tree 18	Caryocolum klosi	B	LEAST1688-18	KLM Lep 12443	BOLD:AAY7823	658[0n]	MN806115	Austria
NJ tree 18	Caryocolum kroesmanniella		GBLAB1510-14	BC ZSM Lep 82645	BOLD:AAI6573	658[0n]	MN803698	Germany
NJ tree 18	Caryocolum kroesmanniella		FGMLF778-15	BC ZSM Lep 87709	BOLD:AAI6573	658[0n]	MN805734	Germany
NJ tree 18	Caryocolum kroesmanniella		FGMLG033-15	BC ZSM Lep 87819	BOLD:AAI6573	658[0n]	MN806298	Germany
NJ tree 18	Caryocolum kroesmanniella		FGMLH118-16	BC ZSM Lep 95314	BOLD:AAI6573	658[0n]	MN805664	Germany
NJ tree 18	Caryocolum kroesmanniella		LEFIE482-10	MM09258	BOLD:AAI6573	658[0n]	HM874206	Finland
NJ tree 18	Caryocolum kroesmanniella		LEFIF466-10	MM11991	BOLD:AAI6573	658[0n]	HM875151	Finland
NJ tree 18	Caryocolum kroesmanniella		LEFIF521-10	MM12153	BOLD:AAI6573	658[0n]	HM875206	Finland
NJ tree 18	Caryocolum kroesmanniella		PHLAG507-12	TLMF Lep 06901	BOLD:AAI6573	658[0n]	KJ427065	France
NJ tree 18	Caryocolum laceratella		PHLAB900-10	TLMF Lep 01700	BOLD:AAO4665	658[0n]	HQ968904	Slovenia
NJ tree 18	Caryocolum leucofasciatum		LEGEL329-18	TLMF Lep 25275	BOLD:ADL9319	658[0n]	MN803494	Spain
NJ tree 18	Caryocolum leucomelanella	A	FBLMW623-10	BC ZSM Lep 38009	BOLD:AAM3503	658[0n]	HQ955654	Germany
NJ tree 18	Caryocolum leucomelanella	A	FGMLA170-12	BC ZSM Lep 61876	BOLD:AAM3503	658[0n]	MN805942	Germany
NJ tree 18	Caryocolum leucomelanella	A	LEAST1709-18	KLM Lep 12464	BOLD:AAM3503	658[0n]	MN806902	Austria
NJ tree 18	Caryocolum leucomelanella	A	PHLAB829-10	TLMF Lep 01629	BOLD:AAM3503	658[0n]	HQ968833	Italy
NJ tree 18	Caryocolum leucomelanella	A	PHLAB830-10	TLMF Lep 01630	BOLD:AAM3503	658[1n]	HQ968834	Italy
NJ tree 18	Caryocolum leucomelanella	A	PHLAD578-11	TLMF Lep 03753	BOLD:AAM3503	658[0n]	JN271012	Italy
NJ tree 18	Caryocolum leucomelanella	A	PHLAF100-11	TLMF Lep 05270	BOLD:AAM3503	658[0n]	KJ427073	Macedonia
NJ tree 18	Caryocolum leucomelanella	A	PHLAF105-11	TLMF Lep 05275	BOLD:AAM3503	658[0n]	KJ427059	Macedonia
NJ tree 18	Caryocolum leucomelanella	A	LEATE421-13	TLMF Lep 11833	BOLD:AAM3503	658[0n]	KJ427051	Italy
NJ tree 18	Caryocolum leucomelanella	A	LEATG364-14	TLMF Lep 14151	BOLD:AAM3503	658[0n]	MG522005	Austria
NJ tree 18	Caryocolum leucomelanella	A	LASTS808-15	TLMF Lep 16673	BOLD:AAM3503	658[0n]	MG521943	Italy
NJ tree 18	Caryocolum leucomelanella	A	LASTS836-15	TLMF Lep 16701	BOLD:AAM3503	658[0n]	MG522200	Italy
NJ tree 18	Caryocolum leucomelanella	A	LASTS837-15	TLMF Lep 16702	BOLD:AAM3503	658[0n]	MG522541	Italy
NJ tree 18	Caryocolum leucomelanella	A	ABOLA936-15	TLMF Lep 16896	BOLD:AAM3503	658[0n]	MG521985	Austria
NJ tree 18	Caryocolum leucomelanella	A	ABOLA937-15	TLMF Lep 16897	BOLD:AAM3503	658[0n]	MG521942	Austria
NJ tree 18	Caryocolum leucomelanella	A	ABOLB203-15	TLMF Lep 17208	BOLD:AAM3503	658[0n]	MG522497	Austria
NJ tree 18	Caryocolum leucomelanella	A	LEATJ1462-16	TLMF Lep 19785	BOLD:AAM3503	658[0n]	MG522633	Austria
NJ tree 18	Caryocolum leucomelanella	A	LEAST919-17	TLMF Lep 24277	BOLD:AAM3503	658[0n]	MN805612	Austria
NJ tree 18	Caryocolum leucomelanella	A	LEGEL330-18	TLMF Lep 25276	BOLD:AAM3503	658[0n]	MN806238	Croatia
NJ tree 18	Caryocolum leucomelanella	A	LEASU961-18	TLMF Lep 26797	BOLD:AAM3503	658[0n]	MN803527	France
NJ tree 18	Caryocolum leucomelanella	B	FGMLB842-13	BC ZSM Lep 71148	BOLD:ACI3418	658[0n]	MN806428	Germany
NJ tree 18	Caryocolum leucomelanella	B	FGMLI526-17	BC ZSM Lep 96007	BOLD:ACI3418	658[0n]	MN803972	Germany
NJ tree 18	Caryocolum leucomelanella	B	LEAST1500-18	KLM Lep 08835	BOLD:ACI3418	658[0n]	MN806788	Austria
NJ tree 18	Caryocolum leucothoracellum		PHLAB802-10	TLMF Lep 01602	BOLD:AAO3805	658[0n]	HQ968810	Italy
NJ tree 18	Caryocolum leucothoracellum		PHLAB803-10	TLMF Lep 01603	BOLD:AAO3805	658[0n]	HQ968811	Italy
NJ tree 18	Caryocolum leucothoracellum		PHLAD013-11	TLMF Lep 02998	BOLD:AAO3805	658[0n]	JN270991	Italy
NJ tree 18	Caryocolum leucothoracellum		LEATE422-13	TLMF Lep 11834	BOLD:AAO3805	658[0n]	KJ427104	Italy
NJ tree 18	Caryocolum leucothoracellum		LEATE455-13	TLMF Lep 11867	BOLD:AAO3805	658[0n]	KJ427030	Italy
NJ tree 18	Caryocolum leucothoracellum		LEASU958-18	TLMF Lep 26794	BOLD:AAO3805	658[0n]	MN805293	France
NJ tree 18	Caryocolum marmorea	A	LEASU018-18	TLMF Lep 25439	BOLD:ADM7016	658[0n]	MN805363	Italy
NJ tree 18	Caryocolum marmorea	B	PHLAB831-10	TLMF Lep 01631	BOLD:ACJ5938	658[0n]	HQ968835	Italy
NJ tree 18	Caryocolum marmorea	B	LEATC292-13	TLMF Lep 12274	BOLD:ACJ5938	658[0n]	KJ427113	Italy
NJ tree 18	Caryocolum marmorea	B	LEATD659-13	TLMF Lep 13306	BOLD:ACJ5938	658[0n]	KJ427111	Italy
NJ tree 18	Caryocolum marmorea	C	LEEUA182-11	MM19590	BOLD:AAK2828	658[0n]	KJ427041	Denmark
NJ tree 18	Caryocolum marmorea	C	PHLAI202-13	TLMF Lep 08956	BOLD:AAK2828	658[0n]	KJ427126	France
NJ tree 18	Caryocolum marmorea	C	PHLAI203-13	TLMF Lep 08957	BOLD:AAK2828	658[0n]	KJ427100	France
NJ tree 18	Caryocolum marmorea	C	LEGEL208-18	TLMF Lep 25154	BOLD:AAK2828	658[0n]	MN804776	Spain
NJ tree 18	Caryocolum mazeli		PHLAG331-12	TLMF Lep 06725	BOLD:ABY3315	658[0n]	KJ427093	France
NJ tree 18	Caryocolum mazeli		LEAST923-17	TLMF Lep 24281	BOLD:ABY3315	596[0n]	MN805428	Italy
NJ tree 18	Caryocolum mazeli		LEAST924-17	TLMF Lep 24282	BOLD:ABY3315	658[0n]	MN803618	Italy
NJ tree 18	Caryocolum moehringiae		FGMLG613-16	BC ZSM Lep 95144	BOLD:ACR3961	658[0n]	MN804499	Germany
NJ tree 18	Caryocolum moehringiae		FGMLG614-16	BC ZSM Lep 95145	BOLD:ACR3961	658[0n]	MN804996	Germany
NJ tree 18	Caryocolum moehringiae		FGMLG623-16	BC ZSM Lep 95154	BOLD:ACR3961	658[0n]	MN807009	Germany
NJ tree 18	Caryocolum moehringiae		LEAST1685-18	KLM Lep 12440	BOLD:ACR3961	658[0n]	MN805889	Austria
NJ tree 18	Caryocolum moehringiae		LEATH110-14	TLMF Lep 15227	BOLD:ACR3961	658[0n]	MN803941	Austria
NJ tree 18	Caryocolum moehringiae		LEATJ475-15	TLMF Lep 18050	BOLD:ACR3961	658[0n]	MN804538	Austria
NJ tree 18	Caryocolum moehringiae		LEATJ696-15	TLMF Lep 18271	BOLD:ACR3961	658[0n]	MN804071	Austria
NJ tree 18	Caryocolum moehringiae		LEATJ697-15	TLMF Lep 18272	BOLD:ACR3961	658[0n]	MN803677	Austria
NJ tree 18	Caryocolum moehringiae		LEATJ134-15	TLMF Lep 18564	BOLD:ACR3961	658[0n]	MN805628	Austria
NJ tree 18	Caryocolum moehringiae		LEATJ175-15	TLMF Lep 18605	BOLD:ACR3961	658[0n]	MN804496	Austria
NJ tree 18	Caryocolum moehringiae		LEATJ877-15	TLMF Lep 18737	BOLD:ACR3961	658[0n]	MN806398	Austria
NJ tree 18	Caryocolum moehringiae		LEATJ879-15	TLMF Lep 18739	BOLD:ACR3961	658[0n]	MN805260	Austria
NJ tree 18	Caryocolum moehringiae		LEAST1874-18	TLMF Lep 25110	BOLD:ACR3961	627[0n]	MN804244	Austria
NJ tree 18	Caryocolum mucronatella		FGMLA102-12	BC ZSM Lep 61808	BOLD:AAW4102	658[0n]	MN804258	Germany
NJ tree 18	Caryocolum mucronatella		FGMLA626-12	BC ZSM Lep 70932	BOLD:AAW4102	658[0n]	MN804661	Germany
NJ tree 18	Caryocolum mucronatella		FGMLG154-15	BC ZSM Lep 89175	BOLD:AAW4102	658[0n]	MN805470	Germany
NJ tree 18	Caryocolum mucronatella		PHLAD620-11	TLMF Lep 03795	BOLD:AAW4102	658[0n]	KJ427099	Italy
NJ tree 18	Caryocolum mucronatella		PHLAH548-12	TLMF Lep 08367	BOLD:AAW4102	658[0n]	KJ427083	Italy
NJ tree 18	Caryocolum mucronatella		LEATC400-13	TLMF Lep 12382	BOLD:AAW4102	658[0n]	KJ427084	Austria
NJ tree 18	Caryocolum mucronatella		LEATC402-13	TLMF Lep 12384	BOLD:AAW4102	658[0n]	KJ427097	Austria
NJ tree 18	Caryocolum oculatella		PHLAE427-11	TLMF Lep 04552	BOLD:ABV4976	658[0n]	KJ427054	Austria
NJ tree 18	Caryocolum peregrinella	A	PHLAA512-09	TLMF Lep 00552	BOLD:AAC6817	658[0n]	HM381394	Austria
NJ tree 18	Caryocolum peregrinella	A	PHLAB278-10	TLMF Lep 01078	BOLD:AAC6817	658[0n]	HM381634	Italy
NJ tree 18	Caryocolum peregrinella	A	PHLAB621-10	TLMF Lep 01421	BOLD:AAC6817	658[0n]	HQ968645	Austria
NJ tree 18	Caryocolum peregrinella	A	PHLAB622-10	TLMF Lep 01422	BOLD:AAC6817	658[0n]	HQ968646	Austria
NJ tree 18	Caryocolum peregrinella	A	LEATE239-13	TLMF Lep 11651	BOLD:AAC6817	658[0n]	KJ427128	Italy
NJ tree 18	Caryocolum peregrinella	A	LEATE240-13	TLMF Lep 11652	BOLD:AAC6817	658[0n]	KJ427070	Italy
NJ tree 18	Caryocolum peregrinella	B	PHLAI017-12	KLM Lep 00492	BOLD:AAC6818	658[0n]	KJ427107	Greece
NJ tree 18	Caryocolum peregrinella	B	PHLAI018-12	KLM Lep 00493	BOLD:AAC6818	658[0n]	KJ427086	Greece
NJ tree 18	Caryocolum peregrinella	B	DNMPC210-18	NMPC-LEP-0017	BOLD:AAC6818	658[0n]	MN804039	Macedonia
NJ tree 18	Caryocolum peregrinella	B	PHLAB276-10	TLMF Lep 01076	BOLD:AAC6818	658[0n]	HQ968453	Slovenia
NJ tree 18	Caryocolum peregrinella	B	PHLAB623-10	TLMF Lep 01423	BOLD:AAC6818	658[0n]	HQ968647	Slovenia
NJ tree 18	Caryocolum peregrinella	B	PHLAB624-10	TLMF Lep 01424	BOLD:AAC6818	658[0n]	HQ968648	Greece
NJ tree 18	Caryocolum peregrinella	B	PHLAF186-11	TLMF Lep 05356	BOLD:AAC6818	658[0n]	KJ427117	Macedonia
NJ tree 18	Caryocolum peregrinella	B	PHLAF187-11	TLMF Lep 05357	BOLD:AAC6818	658[0n]	KJ427096	Macedonia
NJ tree 18	Caryocolum peregrinella	C	PHLAA053-09	TLMF Lep 00093	BOLD:AAC6816	658[0n]	HM432290	Italy
NJ tree 18	Caryocolum peregrinella	C	PHLAA608-09	TLMF Lep 00648	BOLD:AAC6816	632[0n]	HM381457	France
NJ tree 18	Caryocolum peregrinella	C	PHLAB206-10	TLMF Lep 01006	BOLD:AAC6816	658[0n]	HM381570	France
NJ tree 18	Caryocolum peregrinella	C	PHLAB612-10	TLMF Lep 01412	BOLD:AAC6816	658[0n]	HQ968639	France
NJ tree 18	Caryocolum peregrinella	D	LEATA364-13	TLMF Lep 09781	BOLD:ACK3061	614[2n]	KJ427055	Spain
NJ tree 18	Caryocolum peregrinella	D	LEATA365-13	TLMF Lep 09782	BOLD:ACK3061	658[0n]	KJ427066	Spain
NJ tree 18	Caryocolum petrophila		LEFIJ1014-11	MM09288	BOLD:AAO3809	658[0n]	KJ427089	Finland
NJ tree 18	Caryocolum petrophila		LEFIK002-10	MM17577	BOLD:AAO3809	658[0n]	JX034639	Finland
NJ tree 18	Caryocolum petrophila		LEFIK397-10	MM17972	BOLD:AAO3809	658[0n]	JF854029	Finland
NJ tree 18	Caryocolum petrophila		LEFIK398-10	MM17973	BOLD:AAO3809	658[0n]	JF854030	Finland
NJ tree 18	Caryocolum petrophila		PHLAB895-10	TLMF Lep 01695	BOLD:AAO3809	658[0n]	HQ968899	Slovenia
NJ tree 18	Caryocolum petrophila		PHLAB896-10	TLMF Lep 01696	BOLD:AAO3809	658[0n]	HQ968900	Slovenia
NJ tree 18	Caryocolum petrophila		PHLAC678-10	TLMF Lep 02713	BOLD:AAO3809	658[0n]	JF860239	Switzerland
NJ tree 18	Caryocolum petrophila		PHLAF099-11	TLMF Lep 05269	BOLD:AAO3809	658[0n]	JX034690	Macedonia
NJ tree 18	Caryocolum petrophila		LEATD657-13	TLMF Lep 13304	BOLD:AAO3809	633[0n]	KJ427069	Italy
NJ tree 18	Caryocolum petrophila		LEATD658-13	TLMF Lep 13305	BOLD:AAO3809	658[0n]	KJ427103	Italy
NJ tree 18	Caryocolum petrophila		LEAST642-17	TLMF Lep 23715	BOLD:AAO3809	658[0n]	MN805109	Italy
NJ tree 18	Caryocolum petrophila		LEAST943-17	TLMF Lep 24301	BOLD:AAO3809	615[0n]	MN805313	Slovenia
NJ tree 18	Caryocolum petryi		LEFIG784-10	MM15648	BOLD:AAM0549	658[0n]	HM876436	Finland
NJ tree 18	Caryocolum petryi		LEFIJ774-10	MM17399	BOLD:AAM0549	658[0n]	JF853815	Finland
NJ tree 18	Caryocolum petryi		LEFIJ775-10	MM17400	BOLD:AAM0549	658[0n]	JF853816	Finland
NJ tree 18	Caryocolum petryi		PHLAB897-10	TLMF Lep 01697	BOLD:AAM0549	658[0n]	HQ968901	Slovenia
NJ tree 18	Caryocolum petryi		PHLAB1109-10	TLMF Lep 01909	BOLD:AAM0549	658[0n]	HQ968325	Austria
NJ tree 18	Caryocolum petryi		PHLAB1110-10	TLMF Lep 01910	BOLD:AAM0549	658[0n]	JF859623	Austria
NJ tree 18	Caryocolum petryi		PHLAB1111-10	TLMF Lep 01911	BOLD:AAM0549	658[0n]	HQ968326	Austria
NJ tree 18	Caryocolum petryi		PHLAC679-10	TLMF Lep 02714	BOLD:AAM0549	658[0n]	JF860240	Switzerland
NJ tree 18	Caryocolum provinciella		LEASU214-18	TLMF Lep 25635	BOLD:ADO2699	658[0n]	MN806708	Spain
NJ tree 18	Caryocolum proxima		PHLAJ301-14	KLM Lep 01916	BOLD:AAH4687	614[0n]	MN805520	Austria
NJ tree 18	Caryocolum proxima		LEAST1483-18	KLM Lep 08818	BOLD:AAH4687	658[0n]	MN806620	Austria
NJ tree 18	Caryocolum proxima		LEAST1686-18	KLM Lep 12441	BOLD:AAH4687	632[0n]	MN806302	Austria
NJ tree 18	Caryocolum proxima		PHLAD020-11	TLMF Lep 03005	BOLD:AAH4687	658[0n]	JN270994	Italy
NJ tree 18	Caryocolum proxima		LEATA569-13	TLMF Lep 10176	BOLD:AAH4687	658[0n]	KJ427127	Italy
NJ tree 18	Caryocolum proxima		LEATD656-13	TLMF Lep 13303	BOLD:AAH4687	658[0n]	KJ427108	Italy
NJ tree 18	Caryocolum proxima		ABOLB229-15	TLMF Lep 17234	BOLD:AAH4687	658[0n]	MN806697	Austria
NJ tree 18	Caryocolum proxima		LEAST549-17	TLMF Lep 23147	BOLD:AAH4687	658[0n]	MN806790	Austria
NJ tree 18	Caryocolum proxima		LEASU668-18	TLMF Lep 26504	BOLD:AAH4687	658[0n]	MN804247	Austria
NJ tree 18	Caryocolum pullatella	A	PHLAC838-10	TLMF Lep 02873	BOLD:AAC1598	658[0n]	KJ427028	Austria
NJ tree 18	Caryocolum pullatella	A	PHLAC841-10	TLMF Lep 02876	BOLD:AAC1598	658[0n]	JF860338	Italy
NJ tree 18	Caryocolum pullatella	A	PHLAF102-11	TLMF Lep 05272	BOLD:AAC1598	658[0n]	JX034621	Macedonia
NJ tree 18	Caryocolum pullatella	A	PHLAF103-11	TLMF Lep 05273	BOLD:AAC1598	658[0n]	JX034655	Macedonia
NJ tree 18	Caryocolum pullatella	A	PHLAF106-11	TLMF Lep 05276	BOLD:AAC1598	658[0n]	JX034697	Macedonia
NJ tree 18	Caryocolum pullatella	A	LEATJ138-15	TLMF Lep 18568	BOLD:AAC1598	658[0n]	MG522669	Italy
NJ tree 18	Caryocolum pullatella	A	LEASU287-18	TLMF Lep 22031	BOLD:AAC1598	658[0n]	MN805112	Italy
NJ tree 18	Caryocolum pullatella	A	LEAST645-17	TLMF Lep 23718	BOLD:AAC1598	658[0n]	MN804307	Italy
NJ tree 18	Caryocolum pullatella	B	LEFIB286-10	MM00778	BOLD:AAC1599	658[0n]	HM871187	Finland
NJ tree 18	Caryocolum pullatella	B	LEFIB936-10	MM03085	BOLD:AAC1599	658[1n]	HM871813	Finland
NJ tree 18	Caryocolum pullatella	B	LEFIE429-10	MM09053	BOLD:AAC1599	658[0n]	HM874153	Finland
NJ tree 18	Caryocolum pullatella	B	LEFIG527-10	MM14646	BOLD:AAC1599	658[0n]	HM876200	Finland
NJ tree 18	Caryocolum pullatella	B	LON6488-17	NHMO-DAR-14013	BOLD:AAC1599	658[0n]	MN803556	Norway
NJ tree 18	Caryocolum pullatella	B	LON6523-17	NHMO-DAR-14048	BOLD:AAC1599	658[0n]	MN806741	Norway
NJ tree 18	Caryocolum pullatella	B	LON2042-15	NHMO-DAR-5562	BOLD:AAC1599	658[0n]	MN804024	Norway
NJ tree 18	Caryocolum pullatella	B	LON2043-15	NHMO-DAR-5563	BOLD:AAC1599	619[0n]	MN806498	Norway
NJ tree 18	Caryocolum repentis		GBLAB1840-14	BC ZSM Lep 77085	BOLD:AAV7766	614[0n]	MN806372	Germany
NJ tree 18	Caryocolum repentis		PHLAD575-11	TLMF Lep 03750	BOLD:AAV7766	658[0n]	JN271009	Italy
NJ tree 18	Caryocolum repentis		PHLAD576-11	TLMF Lep 03751	BOLD:AAV7766	615[0n]	JN271010	Italy
NJ tree 18	Caryocolum repentis		PHLAF466-11	TLMF Lep 05636	BOLD:AAV7766	658[0n]	KJ427034	Austria
NJ tree 18	Caryocolum repentis		LEATA496-13	TLMF Lep 10103	BOLD:AAV7766	658[0n]	KJ427115	Austria
NJ tree 18	Caryocolum repentis		LEATJ949-15	TLMF Lep 18809	BOLD:AAV7766	658[0n]	MN805447	Austria
NJ tree 18	Caryocolum repentis		LEAST132-17	TLMF Lep 22730	BOLD:AAV7766	658[0n]	MN804727	Italy
[truncated: 3,982 more rows]
